# Supplementary material for: 4,7-Phenanthrolinium perchlorate–5-methyl-1,2,4-triazolo[1,5-a]pyrimidin-7(4H)-one–water (1/1/2)
Source: Acta Crystallogr Sect E Struct Rep Online. 2010 Jan 27;66(Pt 2):o459–60. doi: 10.1107/S1600536810002564 (PMC2979915; doi:10.1107/S1600536810002564)
Supplement: Supplementary file 1 [file e-66-0o459-sup1.cif]

##############################################################################
###                                                                        ###
###        Electronic paper (Acta Crystallographica Section E)             ###
###                                                                        ###
##############################################################################
#                                                                            #
# This CIF contains the data in a paper accepted for publication in Acta     #
# Crystallographica Section E. It conforms to the requirements of Notes      #
# for Authors for Section E, and has been peer reviewed under the auspices   #
# of the IUCr Commission on Journals.                                        #
#                                                                            #
# Full details of the Crystallographic Information File format               #
# are given in the paper "The Crystallographic Information File (CIF):       #
# a New Standard Archive File for Crystallography" by S. R. Hall, F. H.      #
# Allen and I. D. Brown [Acta Cryst. (1991), A47, 655-685].                  #
#                                                                            #
# The current version of the core CIF dictionary is obtainable from          #
# ftp://ftp.iucr.org/pub/cif_core.dic. The current version number is 2.4.    #
#                                                                            #
# Software is freely available for graphical display of the structure(s) in  #
# this CIF.  For information consult the CIF home page http://www.iucr.org/  #
# cif/home.html                                                              #
#                                                                            #
# This file may be used for bona fide research purposes within the           #
# scientific community so long as proper attribution is given to the journal # 
# article from which it was obtained.                                        #
#                                                                            #
##############################################################################
                                             
data_I
_audit_creation_method     SHELXL-97
_chemical_name_systematic
;
4,7-Phenanthrolinium
perchlorate--5-methyl-1,2,4-triazolo[1,5-<i>a</i>]pyrimidin-7(4<i>H</i>)-one--
water (1/1/2)
;
_chemical_name_common     ?
_chemical_formula_moiety     'C12 H9 N2 +, Cl O4 -, C6 H6 N4 O, 2(H2 O)'
_chemical_formula_sum     'C18 H19 Cl N6 O7'
_chemical_formula_iupac     'C12 H9 N2 +, Cl O4 -, C6 H6 N4 O, 2H2 O'
_chemical_formula_weight     466.84
_chemical_melting_point     ?
_symmetry_cell_setting     monoclinic
_symmetry_space_group_name_H-M     'P 21/c'
_symmetry_space_group_name_Hall     '-P 2ybc'
loop_
    _symmetry_equiv_pos_as_xyz
    'x, y, z'
    '-x, y+1/2, -z+1/2'
    '-x, -y, -z'
    'x, -y-1/2, z-1/2'
_cell_length_a     8.6082(8)
_cell_length_b     14.7723(14)
_cell_length_c     16.8079(17)
_cell_angle_alpha     90.00
_cell_angle_beta     104.609(2)
_cell_angle_gamma     90.00
_cell_volume     2068.2(3)
_cell_formula_units_Z     4
_cell_measurement_reflns_used     3841
_cell_measurement_theta_min     2.4
_cell_measurement_theta_max     24.6
_cell_measurement_temperature     298(2)
_exptl_crystal_description     'irregular'
_exptl_crystal_colour     pale_yellow
_exptl_crystal_size_max     0.42
_exptl_crystal_size_mid     0.38
_exptl_crystal_size_min     0.13
_exptl_crystal_density_diffrn     1.499
_exptl_crystal_density_meas     ?
_exptl_crystal_density_method     'not measured'
_exptl_crystal_F_000     968
_exptl_absorpt_coefficient_mu     0.24
_exptl_absorpt_correction_type     multi-scan
_exptl_absorpt_process_details     '(SADABS; Bruker, 1999)'
_exptl_absorpt_correction_T_min     0.764
_exptl_absorpt_correction_T_max     0.969
_exptl_special_details
;
;
_diffrn_ambient_temperature     298(2)
_diffrn_radiation_type     MoK\a
_diffrn_radiation_wavelength     0.71073
_diffrn_radiation_source     'fine-focus sealed tube'
_diffrn_radiation_monochromator     graphite
_diffrn_measurement_device_type     'Bruker SMART APEX CCD'
_diffrn_measurement_method     '\f and \w scans'
_diffrn_detector_area_resol_mean     8.26
_diffrn_reflns_number     12883
_diffrn_reflns_av_R_equivalents     0.029
_diffrn_reflns_av_sigmaI/netI     0.0335
_diffrn_reflns_theta_min     1.9
_diffrn_reflns_theta_max     28.3
_diffrn_reflns_theta_full     26.70
_diffrn_measured_fraction_theta_max     0.909
_diffrn_measured_fraction_theta_full     0.990
_diffrn_reflns_limit_h_min     -11
_diffrn_reflns_limit_h_max     11
_diffrn_reflns_limit_k_min     -18
_diffrn_reflns_limit_k_max     16
_diffrn_reflns_limit_l_min     -22
_diffrn_reflns_limit_l_max     13
_diffrn_standards_number     257
_diffrn_standards_interval_count     ?
_diffrn_standards_interval_time     ?
_diffrn_standards_decay_%     -0.6
_refine_special_details
;
Refinement of <i>F</i>^2^ against ALL reflections. The weighted <i>R</i>-factor
<i>wR</i> and goodness of fit <i>S</i> are based on <i>F</i>^2^, conventional
<i>R</i>-factors <i>R</i> are based on <i>F</i>, with <i>F</i> set to zero for
negative <i>F</i>^2^. The threshold expression of <i>F</i>^2^ >
\s(<i>F</i>^2^) is used only for calculating <i>R</i>-factors(gt) <i>etc</i>.
and is not relevant to the choice of reflections for refinement.
<i>R</i>-factors based on <i>F</i>^2^ are statistically about twice as large
as those based on <i>F</i>, and <i>R</i>- factors based on ALL data will be
even larger.
;
_reflns_number_total     4653
_reflns_number_gt     3687
_reflns_threshold_expression     'I>2\s(I)'
_refine_ls_structure_factor_coef     Fsqd
_refine_ls_matrix_type     full
_refine_ls_R_factor_all     0.068
_refine_ls_R_factor_gt     0.054
_refine_ls_wR_factor_gt     0.142
_refine_ls_wR_factor_ref     0.152
_refine_ls_goodness_of_fit_ref     1.03
_refine_ls_restrained_S_all     1.03
_refine_ls_number_reflns     4653
_refine_ls_number_parameters     302
_refine_ls_number_restraints     4
_refine_ls_hydrogen_treatment     mixed
_refine_ls_weighting_scheme     calc
_refine_ls_weighting_details
         'calc w=1/[\s^2^(Fo^2^)+(0.0800P)^2^+0.7000P] where P=(Fo^2^+2Fc^2^)/3'
_atom_sites_solution_hydrogens     mixed
_atom_sites_solution_primary     direct
_atom_sites_solution_secondary     difmap
_refine_ls_shift/su_max     0.001
_refine_ls_shift/su_mean     0.000
_refine_diff_density_max     0.404
_refine_diff_density_min     -0.366
_refine_ls_extinction_method     none
_refine_ls_extinction_coef     ?
loop_
    _atom_type_symbol
    _atom_type_description
    _atom_type_scat_dispersion_real
    _atom_type_scat_dispersion_imag
    _atom_type_scat_source
    'C' 'C' 0.0033 0.0016
                         'International Tables Vol C Tables 4.2.6.8 and 6.1.1.4'
    'H' 'H' 0.0000 0.0000
                         'International Tables Vol C Tables 4.2.6.8 and 6.1.1.4'
    'N' 'N' 0.0061 0.0033
                         'International Tables Vol C Tables 4.2.6.8 and 6.1.1.4'
    'O' 'O' 0.0106 0.0060
                         'International Tables Vol C Tables 4.2.6.8 and 6.1.1.4'
    'Cl' 'Cl' 0.1484 0.1585
                         'International Tables Vol C Tables 4.2.6.8 and 6.1.1.4'
_computing_data_collection     'SMART (Bruker, 1999)'
_computing_cell_refinement     'SAINT (Bruker, 1999)'
_computing_data_reduction     'SAINT (Bruker, 1999)'
_computing_structure_solution     'SHELXS97 (Sheldrick, 2008)'
_computing_structure_refinement     'SHELXL97 (Sheldrick, 2008)'
_computing_molecular_graphics     'Xtal_GX (Hall & du Boulay, 1997)'
_computing_publication_material     'SHELXL97 (Sheldrick, 2008)'
loop_
    _atom_site_type_symbol
    _atom_site_label
    _atom_site_fract_x
    _atom_site_fract_y
    _atom_site_fract_z
    _atom_site_U_iso_or_equiv
    _atom_site_adp_type
    _atom_site_calc_flag
    _atom_site_refinement_flags
    _atom_site_occupancy
    _atom_site_disorder_assembly
    _atom_site_disorder_group
    Cl Cl 0.45313(6) 0.33264(4) 0.31768(3) 0.04631(18) Uani d . 1 . .
    O O1 0.3034(3) 0.31480(17) 0.33511(15) 0.0894(7) Uani d . 1 . .
    O O2 0.4656(3) 0.42667(14) 0.30285(15) 0.0838(6) Uani d . 1 . .
    O O3 0.4615(4) 0.28347(18) 0.24717(16) 0.1138(10) Uani d . 1 . .
    O O4 0.5784(3) 0.30880(19) 0.38506(17) 0.1111(9) Uani d . 1 . .
    N N1 0.0430(2) 0.68226(12) 0.53673(12) 0.0482(5) Uani d . 1 . .
    C C2 0.0189(3) 0.67004(16) 0.61003(16) 0.0521(6) Uani d . 1 . .
    H H2 -0.0348 0.7130 0.6336 0.063 Uiso d R 1 . .
    N N3 0.0760(2) 0.59263(13) 0.65035(12) 0.0470(4) Uani d . 1 . .
    C C3A 0.1429(2) 0.55371(13) 0.59692(12) 0.0372(4) Uani d . 1 . .
    N N4 0.2222(2) 0.47442(11) 0.60339(10) 0.0390(4) Uani d . 1 . .
    H H4 0.2287 0.4404 0.6456 0.047 Uiso d R 1 . .
    C C5 0.2917(3) 0.44833(14) 0.54280(13) 0.0416(5) Uani d . 1 . .
    C C51 0.3840(3) 0.36204(17) 0.55767(17) 0.0591(6) Uani d . 1 . .
    H H51 0.4143 0.3444 0.5087 0.071 Uiso d R 1 . .
    H H52 0.3184 0.3156 0.5725 0.071 Uiso d R 1 . .
    H H53 0.4786 0.3704 0.6016 0.071 Uiso d R 1 . .
    C C6 0.2757(3) 0.49988(15) 0.47456(13) 0.0456(5) Uani d . 1 . .
    H H6 0.3213 0.4791 0.4334 0.055 Uiso d R 1 . .
    C C7 0.1924(3) 0.58373(15) 0.46251(13) 0.0438(5) Uani d . 1 . .
    O O7 0.1771(2) 0.63513(13) 0.40383(10) 0.0629(5) Uani d . 1 . .
    N N8 0.1250(2) 0.60466(11) 0.52801(10) 0.0375(4) Uani d . 1 . .
    C C1P 0.2195(3) 0.60343(16) 0.13977(14) 0.0509(6) Uani d . 1 . .
    H H1P 0.2555 0.6615 0.1325 0.061 Uiso d R 1 . .
    C C1AP 0.2186(2) 0.53636(14) 0.08008(12) 0.0388(4) Uani d . 1 . .
    C C2P 0.1672(3) 0.58385(19) 0.20817(15) 0.0608(7) Uani d . 1 . .
    H H2P 0.1682 0.6283 0.2475 0.073 Uiso d R 1 . .
    C C3P 0.1126(3) 0.49785(19) 0.21863(15) 0.0565(6) Uani d . 1 . .
    H H3P 0.0758 0.4847 0.2648 0.068 Uiso d R 1 . .
    N N4P 0.1128(2) 0.43452(14) 0.16298(11) 0.0480(5) Uani d . 1 . .
    H H4P 0.0784 0.3814 0.1707 0.058 Uiso d R 1 . .
    C C4AP 0.1650(2) 0.44961(14) 0.09408(13) 0.0401(5) Uani d . 1 . .
    C C5P 0.1638(3) 0.37718(15) 0.03805(14) 0.0488(5) Uani d . 1 . .
    H H5P 0.1270 0.3202 0.0482 0.059 Uiso d R 1 . .
    C C6P 0.2157(3) 0.39210(15) -0.02966(14) 0.0501(5) Uani d . 1 . .
    H H6P 0.2193 0.3440 -0.0648 0.060 Uiso d R 1 . .
    C C6AP 0.2661(2) 0.47963(15) -0.04881(13) 0.0423(5) Uani d . 1 . .
    N N7P 0.3086(3) 0.48934(14) -0.12090(12) 0.0548(5) Uani d . 1 . .
    C C8P 0.3516(3) 0.57049(19) -0.14009(16) 0.0611(7) Uani d . 1 . .
    H H8P 0.3800 0.5776 -0.1896 0.073 Uiso d R 1 . .
    C C9P 0.3551(3) 0.64575(18) -0.09078(16) 0.0617(7) Uani d . 1 . .
    H H9P 0.3864 0.7016 -0.1071 0.074 Uiso d R 1 . .
    C C10P 0.3139(3) 0.63783(17) -0.01789(15) 0.0539(6) Uani d . 1 . .
    H H10P 0.3155 0.6880 0.0157 0.065 Uiso d R 1 . .
    C C0AP 0.2681(2) 0.55214(14) 0.00543(13) 0.0397(5) Uani d . 1 . .
    O O1W 0.0223(2) 0.26333(13) 0.18493(13) 0.0679(5) Uani d D 1 . .
    H H11W -0.045(3) 0.237(2) 0.1499(15) 0.081 Uiso d D 1 . .
    H H12W 0.095(3) 0.2279(18) 0.2039(19) 0.081 Uiso d D 1 . .
    O O2W 0.2656(3) 0.37456(12) 0.74489(11) 0.0640(5) Uani d D 1 . .
    H H21W 0.335(3) 0.3355(16) 0.7542(19) 0.077 Uiso d D 1 . .
    H H22W 0.275(4) 0.4077(17) 0.7846(13) 0.077 Uiso d D 1 . .
loop_
    _atom_site_aniso_label
    _atom_site_aniso_U_11
    _atom_site_aniso_U_22
    _atom_site_aniso_U_33
    _atom_site_aniso_U_12
    _atom_site_aniso_U_13
    _atom_site_aniso_U_23
    Cl 0.0445(3) 0.0470(3) 0.0486(3) -0.0056(2) 0.0139(2) -0.0066(2)
    O1 0.0712(13) 0.1078(18) 0.1028(18) -0.0295(12) 0.0472(13) -0.0301(14)
    O2 0.0952(16) 0.0500(11) 0.1048(17) -0.0044(10) 0.0228(14) 0.0031(11)
    O3 0.171(3) 0.0986(18) 0.1052(18) -0.0598(18) 0.0961(19) -0.0507(15)
    O4 0.0844(17) 0.1027(19) 0.120(2) 0.0050(14) -0.0229(15) 0.0294(16)
    N1 0.0501(11) 0.0397(10) 0.0580(12) 0.0076(8) 0.0193(9) 0.0062(8)
    C2 0.0545(13) 0.0445(12) 0.0642(15) 0.0067(10) 0.0273(12) -0.0001(11)
    N3 0.0546(11) 0.0445(10) 0.0475(11) 0.0028(8) 0.0232(9) 0.0028(8)
    C3A 0.0364(10) 0.0377(10) 0.0383(10) -0.0050(8) 0.0109(8) 0.0017(8)
    N4 0.0458(9) 0.0350(9) 0.0354(9) 0.0014(7) 0.0089(7) 0.0048(7)
    C5 0.0440(11) 0.0378(11) 0.0431(11) 0.0009(9) 0.0110(9) -0.0030(9)
    C51 0.0713(16) 0.0464(13) 0.0624(15) 0.0156(12) 0.0223(13) 0.0041(12)
    C6 0.0550(13) 0.0458(12) 0.0388(11) 0.0042(10) 0.0174(10) -0.0018(9)
    C7 0.0468(11) 0.0483(12) 0.0363(11) 0.0011(9) 0.0109(9) 0.0023(9)
    O7 0.0826(13) 0.0654(11) 0.0457(9) 0.0198(9) 0.0254(9) 0.0208(8)
    N8 0.0400(9) 0.0337(8) 0.0385(9) 0.0012(7) 0.0094(7) 0.0034(7)
    C1P 0.0661(15) 0.0418(12) 0.0479(13) 0.0001(11) 0.0200(11) -0.0025(10)
    C1AP 0.0404(10) 0.0384(11) 0.0378(11) 0.0008(8) 0.0101(9) 0.0010(8)
    C2P 0.0820(18) 0.0600(15) 0.0460(13) 0.0092(13) 0.0266(13) -0.0063(12)
    C3P 0.0645(15) 0.0705(17) 0.0407(12) 0.0067(13) 0.0250(11) 0.0086(12)
    N4P 0.0493(10) 0.0505(11) 0.0458(11) -0.0016(8) 0.0153(8) 0.0108(9)
    C4AP 0.0383(10) 0.0419(11) 0.0396(11) 0.0020(8) 0.0090(9) 0.0051(9)
    C5P 0.0572(13) 0.0363(11) 0.0530(13) -0.0077(10) 0.0140(11) 0.0004(10)
    C6P 0.0644(14) 0.0394(12) 0.0474(13) -0.0040(10) 0.0157(11) -0.0078(10)
    C6AP 0.0454(11) 0.0429(11) 0.0396(11) -0.0017(9) 0.0127(9) -0.0007(9)
    N7P 0.0691(13) 0.0574(12) 0.0421(11) -0.0034(10) 0.0217(10) -0.0055(9)
    C8P 0.0750(17) 0.0690(17) 0.0456(13) -0.0101(14) 0.0271(13) 0.0053(12)
    C9P 0.0794(18) 0.0540(14) 0.0570(15) -0.0140(13) 0.0271(14) 0.0073(12)
    C10P 0.0715(16) 0.0418(12) 0.0513(13) -0.0093(11) 0.0210(12) -0.0009(10)
    C0AP 0.0405(10) 0.0399(11) 0.0390(11) -0.0018(8) 0.0106(9) -0.0001(9)
    O1W 0.0710(13) 0.0532(11) 0.0702(13) -0.0163(9) 0.0007(10) 0.0043(9)
    O2W 0.1006(15) 0.0453(10) 0.0443(10) 0.0124(10) 0.0149(10) 0.0037(8)
_geom_special_details
;
All e.s.d.'s (except the e.s.d. in the dihedral angle between two l.s. planes)
are estimated using the full covariance matrix. The cell e.s.d.'s are taken
into account individually in the estimation of e.s.d.'s in distances, angles
and torsion angles; correlations between e.s.d.'s in cell parameters are only
used when they are defined by crystal symmetry. An approximate (isotropic)
treatment of cell e.s.d.'s is used for estimating e.s.d.'s involving l.s.
planes.
;
loop_
    _geom_bond_atom_site_label_1
    _geom_bond_atom_site_label_2
    _geom_bond_site_symmetry_2
    _geom_bond_distance
    _geom_bond_publ_flag
    Cl O4 . 1.398(2) ?
    Cl O3 . 1.407(2) ?
    Cl O1 . 1.416(2) ?
    Cl O2 . 1.420(2) ?
    N1 C2 . 1.313(3) ?
    N1 N8 . 1.374(2) ?
    C2 N3 . 1.357(3) ?
    C2 H2 . 0.9300 ?
    N3 C3A . 1.315(3) ?
    C3A N4 . 1.346(3) ?
    C3A N8 . 1.357(3) ?
    N4 C5 . 1.361(3) ?
    N4 H4 . 0.8600 ?
    C5 C6 . 1.354(3) ?
    C5 C51 . 1.489(3) ?
    C51 H51 . 0.9600 ?
    C51 H52 . 0.9600 ?
    C51 H53 . 0.9600 ?
    C6 C7 . 1.420(3) ?
    C6 H6 . 0.9300 ?
    C7 O7 . 1.225(3) ?
    C7 N8 . 1.402(3) ?
    C1P C2P . 1.367(3) ?
    C1P C1AP . 1.409(3) ?
    C1P H1P . 0.9300 ?
    C1AP C4AP . 1.402(3) ?
    C1AP C0AP . 1.442(3) ?
    C2P C3P . 1.381(4) ?
    C2P H2P . 0.9300 ?
    C3P N4P . 1.323(3) ?
    C3P H3P . 0.9300 ?
    N4P C4AP . 1.362(3) ?
    N4P H4P . 0.8600 ?
    C4AP C5P . 1.424(3) ?
    C5P C6P . 1.341(3) ?
    C5P H5P . 0.9300 ?
    C6P C6AP . 1.426(3) ?
    C6P H6P . 0.9300 ?
    C6AP N7P . 1.359(3) ?
    C6AP C0AP . 1.404(3) ?
    N7P C8P . 1.318(3) ?
    C8P C9P . 1.382(4) ?
    C8P H8P . 0.9300 ?
    C9P C10P . 1.364(3) ?
    C9P H9P . 0.9300 ?
    C10P C0AP . 1.411(3) ?
    C10P H10P . 0.9300 ?
    O1W H11W . 0.816(10) ?
    O1W H12W . 0.819(10) ?
    O2W H21W . 0.818(10) ?
    O2W H22W . 0.816(10) ?
loop_
    _geom_angle_atom_site_label_1
    _geom_angle_atom_site_label_2
    _geom_angle_atom_site_label_3
    _geom_angle_site_symmetry_1
    _geom_angle_site_symmetry_3
    _geom_angle
    _geom_angle_publ_flag
    O4 Cl O3 . . 111.1(2) ?
    O4 Cl O1 . . 110.00(17) ?
    O3 Cl O1 . . 108.70(14) ?
    O4 Cl O2 . . 108.15(15) ?
    O3 Cl O2 . . 109.56(15) ?
    O1 Cl O2 . . 109.35(15) ?
    C2 N1 N8 . . 101.11(17) ?
    N1 C2 N3 . . 117.5(2) ?
    N1 C2 H2 . . 121.3 ?
    N3 C2 H2 . . 121.2 ?
    C3A N3 C2 . . 101.16(18) ?
    N3 C3A N4 . . 128.72(19) ?
    N3 C3A N8 . . 111.43(18) ?
    N4 C3A N8 . . 119.85(17) ?
    C3A N4 C5 . . 119.71(17) ?
    C3A N4 H4 . . 120.1 ?
    C5 N4 H4 . . 120.2 ?
    C6 C5 N4 . . 120.29(19) ?
    C6 C5 C51 . . 124.0(2) ?
    N4 C5 C51 . . 115.68(19) ?
    C5 C51 H51 . . 109.7 ?
    C5 C51 H52 . . 109.4 ?
    H51 C51 H52 . . 109.5 ?
    C5 C51 H53 . . 109.4 ?
    H51 C51 H53 . . 109.5 ?
    H52 C51 H53 . . 109.5 ?
    C5 C6 C7 . . 123.46(19) ?
    C5 C6 H6 . . 118.2 ?
    C7 C6 H6 . . 118.3 ?
    O7 C7 N8 . . 120.9(2) ?
    O7 C7 C6 . . 127.1(2) ?
    N8 C7 C6 . . 111.98(18) ?
    C3A N8 N1 . . 108.82(16) ?
    C3A N8 C7 . . 124.57(17) ?
    N1 N8 C7 . . 126.40(17) ?
    C2P C1P C1AP . . 120.4(2) ?
    C2P C1P H1P . . 119.8 ?
    C1AP C1P H1P . . 119.8 ?
    C4AP C1AP C1P . . 117.80(19) ?
    C4AP C1AP C0AP . . 118.41(19) ?
    C1P C1AP C0AP . . 123.79(19) ?
    C1P C2P C3P . . 119.8(2) ?
    C1P C2P H2P . . 120.1 ?
    C3P C2P H2P . . 120.1 ?
    N4P C3P C2P . . 119.9(2) ?
    N4P C3P H3P . . 120.3 ?
    C2P C3P H3P . . 119.8 ?
    C3P N4P C4AP . . 123.0(2) ?
    C3P N4P H4P . . 118.5 ?
    C4AP N4P H4P . . 118.5 ?
    N4P C4AP C1AP . . 119.04(19) ?
    N4P C4AP C5P . . 119.39(19) ?
    C1AP C4AP C5P . . 121.57(19) ?
    C6P C5P C4AP . . 119.3(2) ?
    C6P C5P H5P . . 120.4 ?
    C4AP C5P H5P . . 120.3 ?
    C5P C6P C6AP . . 121.7(2) ?
    C5P C6P H6P . . 119.0 ?
    C6AP C6P H6P . . 119.2 ?
    N7P C6AP C0AP . . 122.4(2) ?
    N7P C6AP C6P . . 117.6(2) ?
    C0AP C6AP C6P . . 119.99(19) ?
    C8P N7P C6AP . . 118.0(2) ?
    N7P C8P C9P . . 123.3(2) ?
    N7P C8P H8P . . 118.3 ?
    C9P C8P H8P . . 118.3 ?
    C10P C9P C8P . . 119.9(2) ?
    C10P C9P H9P . . 120.1 ?
    C8P C9P H9P . . 120.0 ?
    C9P C10P C0AP . . 118.7(2) ?
    C9P C10P H10P . . 120.6 ?
    C0AP C10P H10P . . 120.6 ?
    C6AP C0AP C10P . . 117.58(19) ?
    C6AP C0AP C1AP . . 118.92(19) ?
    C10P C0AP C1AP . . 123.5(2) ?
    H11W O1W H12W . . 108(3) ?
    H21W O2W H22W . . 111(3) ?
loop_
    _geom_hbond_atom_site_label_D
    _geom_hbond_atom_site_label_H
    _geom_hbond_atom_site_label_A
    _geom_hbond_site_symmetry_A
    _geom_hbond_distance_DH
    _geom_hbond_distance_HA
    _geom_hbond_distance_DA
    _geom_hbond_angle_DHA
    N4 H4 O2W . 0.86 1.89 2.743(2) 172.8
    N4P H4P O1W . 0.86 1.84 2.699(3) 174.5
    O1W H11W O7 2_545 0.816(10) 1.960(16) 2.733(3) 158(3)
    O1W H12W O2W 4_565 0.819(10) 2.098(11) 2.913(3) 173(3)
    O2W H21W O3 4_566 0.818(10) 2.086(14) 2.875(3) 162(3)
    O2W H22W N7P 1_556 0.816(10) 1.956(10) 2.771(3) 177(3)
data_global
_journal_date_recd_electronic     2010-01-15
_journal_date_accepted     2010-01-20
_journal_name_full     'Acta Crystallographica, Section E'
_journal_year     2010
_journal_volume     66
_journal_issue      2
_journal_page_first     o459
_journal_page_last     o460
_journal_paper_category     QO
_journal_coeditor_code     LH2981
_publ_contact_author_name     'Miguel Quir\'os'
_publ_contact_author_address
;
     Departamento de Qu\'imica Inorg\'anica
     Facultad de Ciencias
     Universidad de Granada
     18071 Granada
     Spain
;
_publ_contact_author_email     'mquiros@ugr.es'
_publ_contact_author_fax     '34-958-248526'
_publ_contact_author_phone     '34-958-240441'
_publ_section_title
;\
4,7-Phenanthrolinium
perchlorate--5-methyl-1,2,4-triazolo[1,5-<i>a</i>]pyrimidin-7(4<i>H</i>)-one--\
water (1/1/2)
;
loop_
    _publ_author_name
    _publ_author_address
    'Ana B. Caballero'
;
     Departamento de Qu\'imica Inorg\'anica
     Facultad de Ciencias
     Universidad de Granada
     18071 Granada
     Spain
;
    'Miguel Quir\'os'
;
     Departamento de Qu\'imica Inorg\'anica
     Facultad de Ciencias
     Universidad de Granada
     18071 Granada
     Spain
;
    'Juan M. Salas'
;
     Departamento de Qu\'imica Inorg\'anica
     Facultad de Ciencias
     Universidad de Granada
     18071 Granada
     Spain
;
