# Supplementary material for: 4,7-Phenanthrolinium perchlorate–5-methyl-1,2,4-triazolo[1,5-a]pyrimidin-7(4H)-one–water (1/1/2)
Source: Acta Crystallogr Sect E Struct Rep Online. 2010 Jan 27;66(Pt 2):o459–60. doi: 10.1107/S1600536810002564 (PMC2979915; doi:10.1107/S1600536810002564)
Supplement: Supplementary file 2 [file e-66-0o459-Isup2.hkl]

# 
# h,k,l, Fc-squared, Fo-squared, sigma(Fo-squared) and status flag 
# 
data_I
_shelx_title ' (C6H6N4O)(C12H9N2)(ClO4).2H2O' 
_shelx_refln_list_code          4 
_shelx_F_calc_maximum      297.33 
_exptl_crystal_F_000       968.00 
_reflns_d_resolution_high  0.7507 
 
loop_ 
 _symmetry_equiv_pos_as_xyz 
 'x, y, z' 
 '-x, y+1/2, -z+1/2' 
 '-x, -y, -z' 
 'x, -y-1/2, z-1/2' 
 
_cell_length_a     8.6082 
_cell_length_b    14.7723 
_cell_length_c    16.8079 
_cell_angle_alpha  90.000 
_cell_angle_beta  104.609 
_cell_angle_gamma  90.000 
 
_shelx_F_squared_multiplier     1.000 
 
loop_ 
 _refln_index_h 
 _refln_index_k 
 _refln_index_l 
 _refln_F_squared_calc 
 _refln_F_squared_meas 
 _refln_F_squared_sigma 
 _refln_observed_status 
   1   0   0      124.69       74.04      3.75 o 
   2   0   0    10168.91     9995.61    202.29 o 
   3   0   0     1912.08     1921.71     44.19 o 
   4   0   0     1257.45     1237.09     48.24 o 
   5   0   0      101.53      106.41      7.62 o 
   6   0   0       10.69       13.00      2.88 o 
   7   0   0      533.15      516.08     32.60 o 
   8   0   0       82.48       75.71     16.04 o 
   9   0   0       53.78       44.56      5.77 o 
  10   0   0       38.67       52.03      9.71 o 
  11   0   0       21.40       39.45      9.94 o 
   1   1   0       13.21       -1.04      1.04 o 
   2   1   0     3662.87     4042.03     52.45 o 
   3   1   0        0.42        0.71      0.81 o 
   4   1   0      451.60      467.62      9.21 o 
   5   1   0     1254.48     1200.70     20.51 o 
   6   1   0     1234.46     1179.53     20.86 o 
   7   1   0      115.97       99.03      4.92 o 
   8   1   0       60.12       53.85      4.10 o 
   9   1   0       12.06       12.17      2.87 o 
  10   1   0       15.83       19.80      3.70 o 
   0   2   0    12896.30    11071.85    184.72 o 
   1   2   0     3510.18     3758.88     53.90 o 
   2   2   0    36212.73    33669.08    532.81 o 
   3   2   0     2785.47     2878.52     38.21 o 
   4   2   0      182.30      171.75      4.88 o 
   5   2   0      748.78      740.71     13.80 o 
   6   2   0      102.83      109.98      4.41 o 
   7   2   0        3.37        3.27      1.54 o 
   8   2   0      115.61      105.71      5.49 o 
   9   2   0       26.01       22.23      3.65 o 
  10   2   0       17.30       15.67      5.04 o 
  11   2   0        1.53        3.83      6.11 o 
   1   3   0     1338.61     1578.69     21.21 o 
   2   3   0     1869.75     1916.71     25.68 o 
   3   3   0      189.53      221.30      7.51 o 
   4   3   0       78.96       69.03      2.46 o 
   5   3   0      378.84      317.07      6.41 o 
   6   3   0      150.30      141.26      4.98 o 
   7   3   0       35.88       37.91      4.14 o 
   8   3   0       12.86       15.55      3.07 o 
   9   3   0        6.98        8.37      2.66 o 
  10   3   0        4.62        4.34      3.30 o 
   0   4   0     8752.68     8523.61    141.19 o 
   1   4   0      236.40      165.31      2.89 o 
   2   4   0      184.38      188.30      3.63 o 
   3   4   0     2186.92     2321.42     31.41 o 
   4   4   0     1060.16     1210.18     17.76 o 
   5   4   0      279.11      314.58      6.46 o 
   6   4   0       59.97       58.01      3.61 o 
   7   4   0       16.09        9.04      2.42 o 
   8   4   0       57.13       54.95      9.08 o 
   9   4   0       13.71       14.71      4.08 o 
  10   4   0       10.67       11.10      4.01 o 
   1   5   0       17.55       27.03      1.31 o 
   2   5   0      869.60      795.37     11.98 o 
   3   5   0        0.12        1.71      0.66 o 
   4   5   0     1342.84     1374.45     22.58 o 
   5   5   0      118.80       96.76      5.25 o 
   6   5   0      161.31      148.63      6.36 o 
   7   5   0        8.86        5.03      2.89 o 
   8   5   0       69.58       59.97      7.14 o 
   9   5   0       14.79       11.96      4.13 o 
  10   5   0       14.37       22.87      5.37 o 
   0   6   0     1081.57      911.44     26.00 o 
   1   6   0     4738.93     4791.33     57.13 o 
   2   6   0       15.30       31.36      1.35 o 
   3   6   0     1824.19     2220.83     27.70 o 
   4   6   0      638.41      620.82      9.42 o 
   5   6   0       12.52       15.00      1.80 o 
   6   6   0       97.99      123.45     12.47 o 
   7   6   0      163.07      176.22     17.22 o 
   8   6   0       79.83       80.11      7.99 o 
   9   6   0       35.43       35.31      5.85 o 
  10   6   0       30.98       35.78      6.27 o 
   1   7   0     1528.25     1636.47     20.77 o 
   2   7   0        6.93        1.32      0.68 o 
   3   7   0       33.94       27.25      1.86 o 
   4   7   0      258.30      233.63      5.00 o 
   5   7   0        2.43        2.03      1.54 o 
   6   7   0      963.65      973.98     27.62 o 
   7   7   0       44.65       54.29      6.63 o 
   8   7   0      183.24      185.93     11.46 o 
   9   7   0       13.41       11.25      4.31 o 
   0   8   0      218.12      249.39      6.55 o 
   1   8   0      719.64      591.72      8.82 o 
   2   8   0     2187.87     2245.48     28.25 o 
   3   8   0      118.15      105.33     11.67 o 
   4   8   0        4.55       10.55      1.82 o 
   5   8   0       21.47       14.49      2.59 o 
   6   8   0        2.54        2.64      2.42 o 
   7   8   0       47.14       55.68      6.73 o 
   8   8   0       42.65       54.94      9.82 o 
   9   8   0        1.89       -0.33      3.30 o 
   1   9   0      937.60     1054.09     14.52 o 
   2   9   0      267.52      285.47      7.25 o 
   3   9   0       18.02       25.47      2.57 o 
   4   9   0       19.05       16.30      2.20 o 
   5   9   0      133.43      121.71      6.26 o 
   6   9   0      186.87      179.45      9.82 o 
   7   9   0        7.04       10.69      3.79 o 
   8   9   0       48.59       48.95      6.86 o 
   9   9   0        0.04        4.34      3.76 o 
   0  10   0       65.83       46.85      3.72 o 
   1  10   0      198.49      169.46      7.40 o 
   2  10   0       14.13       14.69      2.06 o 
   3  10   0        6.99        6.79      1.83 o 
   4  10   0        9.27       14.99      2.50 o 
   5  10   0       50.68       39.90      4.15 o 
   6  10   0       76.80       81.12      7.69 o 
   7  10   0       57.04       47.85      6.36 o 
   8  10   0        0.13        8.96      3.86 o 
   1  11   0      276.16      286.72      7.52 o 
   2  11   0        1.93        1.40      1.52 o 
   3  11   0     1122.97     1150.57     21.21 o 
   4  11   0      198.65      200.04      6.69 o 
   5  11   0      117.77      127.19      6.80 o 
   6  11   0      181.51      177.92     10.10 o 
   7  11   0       17.71       38.57      6.13 o 
   8  11   0       33.30       50.38      8.35 o 
   0  12   0      190.67      188.33     13.47 o 
   1  12   0       37.28       34.80      3.74 o 
   2  12   0     1397.03     1396.14     24.81 o 
   3  12   0        5.94        5.68      2.01 o 
   4  12   0       68.77       59.44      6.72 o 
   5  12   0       38.20       40.35      5.62 o 
   6  12   0        2.61        2.11      2.76 o 
   7  12   0        0.78        1.23      3.41 o 
   8  12   0       25.75       33.53      6.44 o 
   1  13   0       18.43       23.71      4.30 o 
   2  13   0      350.56      336.43     10.82 o 
   3  13   0       54.97       51.75      4.13 o 
   4  13   0       35.61       36.17      4.34 o 
   5  13   0       53.38       56.04      5.25 o 
   6  13   0       88.96       86.08     16.15 o 
   7  13   0       16.12       21.54      7.95 o 
   0  14   0       57.37       81.32     11.26 o 
   1  14   0      165.33      165.68     10.52 o 
   2  14   0       12.62       10.07      3.90 o 
   3  14   0       64.16       60.60      5.45 o 
   4  14   0      184.87      192.75      9.07 o 
   5  14   0       43.54       41.42      5.29 o 
   6  14   0       13.21       15.43      5.23 o 
   7  14   0        1.46        7.92      4.03 o 
   1  15   0       13.80       14.45      4.15 o 
   2  15   0        7.36       18.42      4.52 o 
   3  15   0        9.35       11.93      4.38 o 
   4  15   0        1.42        6.14      3.24 o 
   5  15   0       52.39       39.11      5.89 o 
   6  15   0        0.27        4.25      3.48 o 
   7  15   0       35.96       42.10     10.08 o 
   0  16   0       35.95       39.81      8.61 o 
   1  16   0       12.58       17.26      4.46 o 
   2  16   0        9.38        4.12      3.28 o 
   3  16   0       29.68       32.48      5.44 o 
   4  16   0       25.57       18.23      7.95 o 
   5  16   0       55.62       41.35      6.12 o 
   6  16   0        7.94       16.48      6.40 o 
   1  17   0       32.99       45.36      7.02 o 
   2  17   0       52.68       66.85      8.04 o 
   3  17   0       29.78       30.36      5.85 o 
   4  17   0       24.49       30.44      5.67 o 
   5  17   0        0.27        5.52      5.74 o 
   0  18   0       84.65      103.33     14.65 o 
   1  18   0        0.38       -0.66      3.49 o 
   2  18   0       22.74       30.17      6.01 o 
   3  18   0       26.69       32.95      6.41 o 
 -11   1   1        5.99        3.97      5.74 o 
 -10   1   1        3.94        1.99      2.47 o 
  -9   1   1        0.09        3.19      1.95 o 
  -8   1   1        9.43       16.76      2.52 o 
  -7   1   1       13.02       11.91      2.51 o 
  -6   1   1      281.23      258.95      8.91 o 
  -5   1   1        9.67        8.79      1.54 o 
  -4   1   1     3120.55     3226.26     48.53 o 
  -3   1   1     3292.58     3189.49     46.84 o 
  -2   1   1       71.58       94.44      2.09 o 
  -1   1   1        7.23       17.52      1.35 o 
   0   1   1      276.83      266.92      6.90 o 
   1   1   1      150.18      150.47      3.36 o 
   2   1   1    16647.95    16684.69    238.39 o 
   3   1   1      367.13      350.38      6.94 o 
   4   1   1     2999.36     3206.49     48.36 o 
   5   1   1       19.55       15.28      1.95 o 
   6   1   1      418.92      427.80      9.80 o 
   7   1   1      299.05      277.66      7.86 o 
   8   1   1       99.41       90.94      5.15 o 
   9   1   1        1.40        3.63      2.55 o 
  10   1   1        0.02        0.78      2.46 o 
 -11   2   1       26.25       32.68      8.90 o 
 -10   2   1       93.86       92.42      7.10 o 
  -9   2   1       71.57       66.87      5.77 o 
  -8   2   1      326.84      328.34      9.21 o 
  -7   2   1       91.00       86.91      4.66 o 
  -6   2   1       98.33       85.07      5.12 o 
  -5   2   1       53.06       60.88      3.31 o 
  -4   2   1       35.02       37.99      1.37 o 
  -3   2   1      923.19      890.05     11.66 o 
  -2   2   1      794.46      916.45     12.66 o 
  -1   2   1     4101.22     4432.47     56.74 o 
   0   2   1     9507.44     9556.53    157.83 o 
   1   2   1     2016.35     2008.39     29.79 o 
   2   2   1    88405.90    64888.24   2048.88 o 
   3   2   1     1295.09     1556.49     21.58 o 
   4   2   1     1741.38     2027.22     31.62 o 
   5   2   1     1391.55     1485.65     33.35 o 
   6   2   1       83.82       84.99      4.23 o 
   7   2   1      160.99      174.95      6.47 o 
   8   2   1       13.49       10.95      2.75 o 
   9   2   1       71.72       61.49      5.55 o 
  10   2   1       19.89       14.11      4.16 o 
 -10   3   1        2.12        3.07      4.38 o 
  -9   3   1        0.41        3.08      2.32 o 
  -8   3   1       16.66       17.00      3.08 o 
  -7   3   1      203.58      202.40      6.52 o 
  -6   3   1      279.02      274.33      7.30 o 
  -5   3   1      210.34      188.30      4.46 o 
  -4   3   1     1231.95     1084.93     14.39 o 
  -3   3   1      146.62      165.00      3.16 o 
  -2   3   1     9237.68     9227.75    107.45 o 
  -1   3   1      378.72      328.16      5.22 o 
   0   3   1     7999.64     8250.36    153.50 o 
   1   3   1      390.08      472.92      9.52 o 
   2   3   1      519.44      487.41     11.08 o 
   3   3   1       88.87      105.18      2.88 o 
   4   3   1      650.22      568.06      9.45 o 
   5   3   1      600.77      596.78     11.74 o 
   6   3   1      722.55      731.02     14.37 o 
   7   3   1      812.02      798.24     18.99 o 
   8   3   1       96.94       85.04      8.84 o 
   9   3   1        6.25        4.25      3.04 o 
  10   3   1       26.42       23.00      6.26 o 
 -10   4   1       24.59       20.63      4.77 o 
  -9   4   1       66.60       63.00      7.10 o 
  -8   4   1      280.40      269.49      9.72 o 
  -7   4   1      187.32      186.38      7.92 o 
  -6   4   1      629.02      617.63     19.87 o 
  -5   4   1      162.55      188.71      4.61 o 
  -4   4   1     1373.69     1311.42     17.19 o 
  -3   4   1     1050.24     1330.18     17.06 o 
  -2   4   1      796.71      720.18      9.65 o 
  -1   4   1     1517.83     1705.47     20.94 o 
   0   4   1     5572.47     5888.13     75.83 o 
   1   4   1     4026.59     4268.92     62.44 o 
   2   4   1      359.45      434.51      7.79 o 
   3   4   1      180.15      187.80      3.94 o 
   4   4   1     2631.95     2756.57     37.54 o 
   5   4   1     2011.84     2159.05     30.47 o 
   6   4   1      356.49      344.78     10.23 o 
   7   4   1       31.66       24.59      3.39 o 
   8   4   1       43.82       45.67      5.98 o 
   9   4   1       45.89       42.63      6.11 o 
  10   4   1        0.02       -0.92      3.06 o 
 -10   5   1        2.10       -1.13      3.22 o 
  -9   5   1        0.22        0.44      2.62 o 
  -8   5   1        1.45       -0.37      2.39 o 
  -7   5   1        6.06        9.22      2.44 o 
  -6   5   1      235.90      208.11     12.55 o 
  -5   5   1        0.08        1.33      0.88 o 
  -4   5   1        4.78        1.68      0.79 o 
  -3   5   1       28.30       27.15      1.62 o 
  -2   5   1      378.94      303.74      5.86 o 
  -1   5   1      531.66      505.79      7.18 o 
   0   5   1     1458.22     1575.19     19.58 o 
   1   5   1       63.30       64.75      1.82 o 
   2   5   1      395.87      407.89      6.56 o 
   3   5   1     1098.47     1260.29     19.88 o 
   4   5   1     1512.41     1513.96     21.76 o 
   5   5   1      627.39      625.32     12.35 o 
   6   5   1      249.56      265.00     11.17 o 
   7   5   1        0.42       -3.90      3.90 o 
   8   5   1      112.62       96.57     14.83 o 
   9   5   1       11.35        9.74      3.79 o 
  10   5   1       25.95       34.63      6.40 o 
 -10   6   1        0.25        0.64      3.66 o 
  -9   6   1       18.06       22.41      4.86 o 
  -8   6   1       25.99       29.84      5.16 o 
  -7   6   1       36.87       29.27      4.94 o 
  -6   6   1       30.09       23.41      2.61 o 
  -5   6   1       46.23       64.38      2.99 o 
  -4   6   1       98.32      156.77      4.01 o 
  -3   6   1     2591.90     2881.23     35.28 o 
  -2   6   1     1890.29     2086.52     25.97 o 
  -1   6   1      289.11      398.68      6.13 o 
   0   6   1     6704.75     7314.19     86.33 o 
   1   6   1     1832.96     1970.99     26.64 o 
   2   6   1      254.02      247.86      5.46 o 
   3   6   1      602.88      699.93     10.95 o 
   4   6   1      151.94      159.40      4.00 o 
   5   6   1       10.77       32.91     10.64 o 
   6   6   1       42.05       40.35      5.40 o 
   7   6   1       80.50       76.03      7.52 o 
   8   6   1       54.55       63.20      7.26 o 
   9   6   1        0.52        5.63      3.42 o 
  10   6   1        2.72       12.22      5.89 o 
  -9   7   1        1.60        2.98      3.21 o 
  -8   7   1       67.96       58.11      7.09 o 
  -7   7   1        2.29        5.42      3.50 o 
  -6   7   1        8.02        1.75      2.51 o 
  -5   7   1      203.91      216.87      6.11 o 
  -4   7   1       76.26       81.26      2.83 o 
  -3   7   1      601.09      694.36     11.41 o 
  -2   7   1       10.95       16.79      1.41 o 
  -1   7   1      437.07      507.98      7.64 o 
   0   7   1       22.27       33.63      2.18 o 
   1   7   1      283.11      353.08      5.63 o 
   2   7   1      237.54      199.11      4.77 o 
   3   7   1       57.81       67.90      2.74 o 
   4   7   1        0.33        1.98      1.46 o 
   5   7   1      195.17      174.78      8.66 o 
   6   7   1       73.14       71.23      6.99 o 
   7   7   1        1.80        1.56      2.72 o 
   8   7   1       15.95        7.31      5.00 o 
   9   7   1        0.03        7.50      3.88 o 
  -9   8   1        0.47        4.19      3.67 o 
  -8   8   1      259.74      248.90     12.79 o 
  -7   8   1       48.64       63.24      6.95 o 
  -6   8   1        1.36       -1.18      2.28 o 
  -5   8   1      161.95      154.87      6.33 o 
  -4   8   1      103.34      112.21      4.40 o 
  -3   8   1       75.85       90.44      4.73 o 
  -2   8   1        1.92        2.33      1.47 o 
  -1   8   1      629.95      848.10     11.88 o 
   0   8   1       77.37      128.91      3.06 o 
   1   8   1     1937.43     1970.20     24.93 o 
   2   8   1       26.60       22.93      2.77 o 
   3   8   1      308.01      283.83      8.93 o 
   4   8   1       13.51       13.79      2.00 o 
   5   8   1       20.95       19.30      2.93 o 
   6   8   1       20.88       24.95      4.62 o 
   7   8   1      126.51      125.32      9.75 o 
   8   8   1       13.12       12.80      4.78 o 
   9   8   1       17.59       29.64      6.09 o 
  -9   9   1       13.05        9.75      4.24 o 
  -8   9   1        0.17       -0.63      2.97 o 
  -7   9   1        6.71       12.32      3.87 o 
  -6   9   1      689.44      644.11     20.95 o 
  -5   9   1       92.01       94.18      5.69 o 
  -4   9   1      930.35      924.37     17.39 o 
  -3   9   1        6.00        5.54      1.50 o 
  -2   9   1      886.67      852.05     13.68 o 
  -1   9   1      392.03      360.36      6.28 o 
   0   9   1      477.03      450.15      7.33 o 
   1   9   1       40.86       56.68      2.50 o 
   2   9   1        0.07        0.36      1.15 o 
   3   9   1      101.71       96.47      4.92 o 
   4   9   1        8.20        6.36      2.42 o 
   5   9   1      688.41      675.86     33.51 o 
   6   9   1      155.75      158.29     10.30 o 
   7   9   1       71.55       94.54      8.90 o 
   8   9   1      176.44      148.97     11.54 o 
   9   9   1        5.36        6.63      4.33 o 
  -9  10   1       70.69       67.30      8.47 o 
  -8  10   1        2.51        6.24      3.82 o 
  -7  10   1       39.34       46.04     10.01 o 
  -6  10   1      708.45      677.06     22.08 o 
  -5  10   1       89.18       84.30      5.69 o 
  -4  10   1       19.74       20.46      2.48 o 
  -3  10   1      156.85      146.64      5.24 o 
  -2  10   1       55.36       66.90      3.75 o 
  -1  10   1      435.23      421.46      7.23 o 
   0  10   1     3265.48     3268.91     72.59 o 
   1  10   1      651.31      574.27     11.79 o 
   2  10   1       38.21       47.41      3.43 o 
   3  10   1       26.01       18.97      2.44 o 
   4  10   1      298.51      285.02     12.13 o 
   5  10   1       15.13       17.30      3.15 o 
   6  10   1       90.43       79.59      7.81 o 
   7  10   1        2.80        5.96      4.53 o 
   8  10   1       23.88       29.16     10.30 o 
  -8  11   1        0.73        3.66      3.56 o 
  -7  11   1        2.07        6.83      3.59 o 
  -6  11   1      121.25      140.95      9.89 o 
  -5  11   1       16.64       16.16      5.25 o 
  -4  11   1      322.43      308.28     10.60 o 
  -3  11   1       69.69       79.48      7.88 o 
  -2  11   1      395.69      368.02     13.95 o 
  -1  11   1        1.73        4.82      1.98 o 
   0  11   1      983.89      984.88     17.87 o 
   1  11   1      356.63      355.26      8.71 o 
   2  11   1        8.03       13.15      3.00 o 
   3  11   1        0.15        0.95      1.70 o 
   4  11   1        0.13        0.79      1.50 o 
   5  11   1        0.54        2.66      2.25 o 
   6  11   1      111.78      124.70      9.76 o 
   7  11   1        0.69        0.88      4.31 o 
   8  11   1       34.27       39.77      6.50 o 
  -8  12   1       50.77       49.31     13.10 o 
  -7  12   1        4.54        9.98      3.86 o 
  -6  12   1        0.34        5.06      3.30 o 
  -5  12   1       53.40       38.56      4.32 o 
  -4  12   1      432.77      399.91     14.01 o 
  -3  12   1        7.81        6.76      2.00 o 
  -2  12   1      323.70      342.53     10.51 o 
  -1  12   1      215.58      222.51     10.36 o 
   0  12   1      313.42      248.69     27.45 o 
   1  12   1      258.46      228.49      6.89 o 
   2  12   1      102.16       99.57      7.72 o 
   3  12   1      108.73      116.78      5.66 o 
   4  12   1      141.82      129.69      5.99 o 
   5  12   1        0.36        0.23      2.17 o 
   6  12   1       42.96       39.64      5.80 o 
   7  12   1        4.71        3.63      3.45 o 
   8  12   1        1.66        5.81      6.33 o 
  -8  13   1        4.37       10.82      6.92 o 
  -7  13   1       11.18       29.72      5.50 o 
  -6  13   1       34.42       44.76      9.46 o 
  -5  13   1        0.52        2.98      2.40 o 
  -4  13   1      305.74      283.72      8.65 o 
  -3  13   1      486.75      456.98     13.21 o 
  -2  13   1      146.29      128.57      9.05 o 
  -1  13   1       78.65       94.75      8.01 o 
   0  13   1       21.69       20.53      4.56 o 
   1  13   1        5.20        5.47      2.95 o 
   2  13   1       42.55       35.76      4.85 o 
   3  13   1       11.62       12.57      2.43 o 
   4  13   1        2.00        2.70      2.00 o 
   5  13   1      308.94      294.06     10.79 o 
   6  13   1       81.57       85.76     10.16 o 
   7  13   1        1.37        4.52      4.71 o 
  -7  14   1       43.69       43.69      6.83 o 
  -6  14   1       12.65       21.48      7.18 o 
  -5  14   1       67.20       71.06      6.00 o 
  -4  14   1       40.85       26.63      3.85 o 
  -3  14   1      167.21      148.52     10.01 o 
  -2  14   1      713.63      668.67     27.67 o 
  -1  14   1       88.84       75.10      7.57 o 
   0  14   1       99.84       85.39      8.00 o 
   1  14   1       29.23       33.34      5.36 o 
   2  14   1       36.63       34.45      9.64 o 
   3  14   1       32.58       47.52      4.82 o 
   4  14   1      678.20      651.04     18.48 o 
   5  14   1        9.94       12.83      3.14 o 
   6  14   1       13.00       18.81      4.88 o 
   7  14   1        4.01       11.08      7.40 o 
  -7  15   1        3.66        6.99      7.43 o 
  -6  15   1       21.35       35.03      8.61 o 
  -5  15   1      179.12      156.23     10.82 o 
  -4  15   1        3.23        6.06      3.27 o 
  -3  15   1        1.17        0.11      2.86 o 
  -2  15   1      484.85      454.76     17.54 o 
  -1  15   1        7.34       12.20      4.02 o 
   0  15   1       26.64       31.32     12.77 o 
   1  15   1       25.08       22.49      4.70 o 
   2  15   1       14.17       24.21      4.69 o 
   3  15   1        0.08        0.75      2.54 o 
   4  15   1      140.62      136.25     12.98 o 
   5  15   1        4.63        9.72      3.11 o 
   6  15   1        0.13        8.92      3.79 o 
  -6  16   1        2.56       14.06      6.40 o 
  -5  16   1      125.22      100.90     13.47 o 
  -4  16   1        3.93        4.73      5.96 o 
  -3  16   1      178.65      192.55     11.80 o 
  -2  16   1        0.59       -2.64      4.60 o 
  -1  16   1        0.03        1.77      3.02 o 
   0  16   1      150.54      164.57     11.74 o 
   1  16   1        5.34        1.98      3.04 o 
   2  16   1      124.29      127.24     10.35 o 
   3  16   1       11.85        7.51      3.59 o 
   4  16   1       18.20       27.07      9.57 o 
   5  16   1       44.40       44.83      6.55 o 
   6  16   1       53.38       60.71     10.89 o 
  -5  17   1       57.01       78.38     12.36 o 
  -4  17   1       14.44       21.56     11.85 o 
  -3  17   1        0.02       -4.38      5.70 o 
  -2  17   1        9.05       10.67      4.23 o 
  -1  17   1       22.25       23.30      5.30 o 
   0  17   1        3.89        7.09      3.95 o 
   1  17   1        3.69        0.94      6.26 o 
   2  17   1       13.09       20.95      4.92 o 
   3  17   1      121.27      151.38     11.75 o 
   4  17   1        4.55        4.01      3.81 o 
   5  17   1        3.25       15.01      6.92 o 
  -3  18   1        3.54        0.90      3.75 o 
  -2  18   1       15.53       23.12      7.73 o 
  -1  18   1       18.79       24.56      5.64 o 
   0  18   1        5.30        6.40      4.23 o 
   1  18   1       29.71       33.82      6.84 o 
   2  18   1       18.04       22.96      5.43 o 
   3  18   1       17.86       29.71      8.17 o 
 -11   0   2        5.96       10.38      6.26 o 
 -10   0   2      158.14      156.36     10.61 o 
  -9   0   2      174.24      148.76      9.23 o 
  -8   0   2      288.02      262.99     11.44 o 
  -7   0   2      648.80      638.25     19.20 o 
  -6   0   2     1372.76     1363.47     37.57 o 
  -5   0   2      514.07      535.92     15.30 o 
  -4   0   2      304.43      270.50     11.26 o 
  -3   0   2     5036.10     5100.31    105.32 o 
  -2   0   2       59.09       56.31      2.68 o 
  -1   0   2    10672.15    10830.30    175.41 o 
   0   0   2     3186.12     3081.66     90.23 o 
   1   0   2      721.06      989.13     21.36 o 
   2   0   2    85717.28    64775.54   2040.17 o 
   3   0   2       86.92      119.11      4.99 o 
   4   0   2        4.41        3.06      5.70 o 
   5   0   2      228.63      217.57      8.49 o 
   6   0   2      444.33      421.61     19.87 o 
   7   0   2      448.29      451.23     29.07 o 
   8   0   2       31.23       30.71      4.77 o 
   9   0   2      173.40      190.39     15.01 o 
  10   0   2       16.43       30.47      7.95 o 
 -11   1   2        1.03       -0.53      2.63 o 
 -10   1   2       59.61       56.59      6.66 o 
  -9   1   2        5.19        3.08      1.91 o 
  -8   1   2       42.81       46.01      3.78 o 
  -7   1   2       50.40       44.14      3.50 o 
  -6   1   2       35.36       39.81      3.07 o 
  -5   1   2     2559.52     2626.30     40.84 o 
  -4   1   2      666.26      669.38     10.40 o 
  -3   1   2     2621.93     2683.92     35.74 o 
  -2   1   2     5661.98     5896.92     85.03 o 
  -1   1   2    11335.94    11501.92    184.77 o 
   0   1   2     3305.43     3661.27     61.66 o 
   1   1   2      380.86      349.67      5.97 o 
   2   1   2      288.39      336.09      7.16 o 
   3   1   2      295.37      281.85      6.04 o 
   4   1   2     1189.49     1242.00     23.06 o 
   5   1   2      513.88      524.31     10.79 o 
   6   1   2     1130.55     1081.08     39.85 o 
   7   1   2      521.08      526.44     11.98 o 
   8   1   2      118.30      115.52      5.73 o 
   9   1   2      161.44      143.20      9.36 o 
  10   1   2        3.36       -4.42      4.42 o 
 -11   2   2       16.02       17.88      6.62 o 
 -10   2   2        0.34        1.43      2.45 o 
  -9   2   2        4.29        7.81      2.84 o 
  -8   2   2      167.81      146.47      5.92 o 
  -7   2   2      156.64      137.57      6.33 o 
  -6   2   2      187.67      194.23      5.89 o 
  -5   2   2       99.56      112.36      3.11 o 
  -4   2   2      375.10      382.15      7.47 o 
  -3   2   2       59.16       60.31      2.73 o 
  -2   2   2      582.12      580.11      8.58 o 
  -1   2   2      106.47       67.00      1.97 o 
   0   2   2     9473.67    10229.02    206.63 o 
   1   2   2     7153.32     7551.30     96.99 o 
   2   2   2    13374.38    13990.74    201.64 o 
   3   2   2      124.31      136.28      3.76 o 
   4   2   2     5488.63     5970.05     87.59 o 
   5   2   2       27.30       23.70      2.36 o 
   6   2   2       35.94       45.26      3.38 o 
   7   2   2      168.56      169.66      5.98 o 
   8   2   2       89.25       98.68      6.47 o 
   9   2   2        5.93        9.71      3.72 o 
  10   2   2        8.08       10.71      6.33 o 
 -10   3   2       15.08       13.28      3.20 o 
  -9   3   2        0.40        2.17      3.15 o 
  -8   3   2       59.31       53.38      4.12 o 
  -7   3   2       75.24       80.80      4.53 o 
  -6   3   2       50.37       45.53      3.29 o 
  -5   3   2        0.09       -0.73      0.73 o 
  -4   3   2      893.14      979.38     13.17 o 
  -3   3   2        9.30        9.95      0.91 o 
  -2   3   2      598.78      656.64     10.93 o 
  -1   3   2     1120.12     1387.54     21.07 o 
   0   3   2       77.25       73.33      1.65 o 
   1   3   2     2049.26     2341.73     40.47 o 
   2   3   2     1061.66      937.62     14.79 o 
   3   3   2      183.71      161.55      3.62 o 
   4   3   2      661.02      671.32     12.28 o 
   5   3   2       21.12       25.64      2.41 o 
   6   3   2      522.22      489.19     10.82 o 
   7   3   2      114.10      114.89      6.29 o 
   8   3   2        2.29        7.37      3.10 o 
   9   3   2       16.86       19.48      4.39 o 
  10   3   2        0.47        1.92      3.28 o 
 -10   4   2        6.82        6.87      4.27 o 
  -9   4   2        0.98       -0.70      2.18 o 
  -8   4   2      113.85      104.57      6.57 o 
  -7   4   2      300.71      300.31      9.03 o 
  -6   4   2      280.93      291.44     13.17 o 
  -5   4   2      109.55      102.22      3.33 o 
  -4   4   2       10.56       18.27      1.32 o 
  -3   4   2      231.97      250.60      4.41 o 
  -2   4   2     1673.40     1679.89     22.83 o 
  -1   4   2      995.39     1001.54     14.05 o 
   0   4   2      913.93      966.82     13.49 o 
   1   4   2     2911.30     2857.55     49.26 o 
   2   4   2     2160.36     2608.60     34.75 o 
   3   4   2       95.48      137.28      4.44 o 
   4   4   2     5284.99     5317.44     70.12 o 
   5   4   2      300.97      271.94      8.00 o 
   6   4   2      512.97      546.48     17.20 o 
   7   4   2       15.21       11.34      5.96 o 
   8   4   2       11.43        8.87      3.43 o 
   9   4   2       20.38       18.76      4.48 o 
  10   4   2       34.58       40.90      6.60 o 
 -10   5   2        0.42        3.71      3.45 o 
  -9   5   2       71.54       90.12      8.62 o 
  -8   5   2       24.89       36.19      5.46 o 
  -7   5   2       13.63        6.51      2.72 o 
  -6   5   2      110.74      108.71      6.04 o 
  -5   5   2       48.71       48.27      2.59 o 
  -4   5   2      129.74      130.25      3.61 o 
  -3   5   2      448.15      514.46      7.76 o 
  -2   5   2     5020.97     5042.23     66.14 o 
  -1   5   2      181.87      124.35      2.87 o 
   0   5   2     1398.26     1104.26     17.05 o 
   1   5   2     1404.38     1591.97     28.87 o 
   2   5   2       27.98       20.95      1.04 o 
   3   5   2        3.28        4.57      0.77 o 
   4   5   2      898.29      891.17     13.86 o 
   5   5   2      127.96      126.27      5.91 o 
   6   5   2      350.86      347.09     15.82 o 
   7   5   2      358.83      392.76     15.42 o 
   8   5   2       29.94       21.47      4.71 o 
   9   5   2       37.61       36.65     10.41 o 
  10   5   2        3.63        8.17      5.52 o 
 -10   6   2       24.53       29.40      7.10 o 
  -9   6   2       87.43       95.10      9.20 o 
  -8   6   2       51.61       57.15      6.69 o 
  -7   6   2      229.51      264.83     12.04 o 
  -6   6   2     1187.80     1217.49     21.41 o 
  -5   6   2       29.98       36.53      2.43 o 
  -4   6   2       71.31       71.05      2.48 o 
  -3   6   2      748.87      869.44     13.48 o 
  -2   6   2       10.92       28.92      1.58 o 
  -1   6   2     1321.93     1516.70     19.30 o 
   0   6   2      898.47     1027.89     14.63 o 
   1   6   2     3374.79     3469.59     67.12 o 
   2   6   2      352.84      504.29      9.34 o 
   3   6   2     1608.07     1651.09     23.08 o 
   4   6   2      331.83      370.98      8.26 o 
   5   6   2      112.65      103.48      7.83 o 
   6   6   2      506.97      506.73     17.59 o 
   7   6   2        6.19        4.64      3.21 o 
   8   6   2        5.28       10.11      3.56 o 
   9   6   2       38.55       41.32      6.50 o 
 -10   7   2       18.43       16.56      7.51 o 
  -9   7   2        0.68        5.91      3.67 o 
  -8   7   2        0.55       -0.82      4.82 o 
  -7   7   2       33.95       38.26      5.39 o 
  -6   7   2       18.89       18.72      3.95 o 
  -5   7   2      237.93      229.46      5.56 o 
  -4   7   2     1218.37     1164.94     16.03 o 
  -3   7   2       10.92        1.95      0.94 o 
  -2   7   2     1796.66     1585.22     20.50 o 
  -1   7   2      866.81      803.48     11.20 o 
   0   7   2     2377.72     2247.51     30.40 o 
   1   7   2      210.32      184.44      3.58 o 
   2   7   2      857.49      877.84     18.28 o 
   3   7   2      938.03     1011.16     21.05 o 
   4   7   2       24.70       25.61      3.04 o 
   5   7   2      343.25      326.41      9.97 o 
   6   7   2       50.34       35.29      9.64 o 
   7   7   2      540.70      515.39     24.69 o 
   8   7   2       87.89       93.65      9.00 o 
   9   7   2       13.04       18.30      5.63 o 
  -9   8   2       30.45       41.99      8.06 o 
  -8   8   2      170.02      187.66     11.31 o 
  -7   8   2       20.54       28.22      4.82 o 
  -6   8   2       28.92       24.67      4.34 o 
  -5   8   2      125.88      146.84      7.50 o 
  -4   8   2      460.77      482.94      9.15 o 
  -3   8   2      242.95      224.64      6.57 o 
  -2   8   2      567.97      563.14      8.70 o 
  -1   8   2     3604.73     4230.01     51.27 o 
   0   8   2      210.94      235.84     11.82 o 
   1   8   2      209.50      183.32      3.72 o 
   2   8   2      533.86      514.63     12.41 o 
   3   8   2      525.67      465.83     12.05 o 
   4   8   2       45.52       48.41      4.84 o 
   5   8   2      144.02      147.94     14.22 o 
   6   8   2        6.40        9.26      3.34 o 
   7   8   2        5.99        9.23      3.72 o 
   8   8   2       74.43       69.10     12.95 o 
   9   8   2        8.46        3.55      5.59 o 
  -9   9   2       15.90       19.90      4.89 o 
  -8   9   2       27.06       30.22      5.44 o 
  -7   9   2       17.36       16.13      4.18 o 
  -6   9   2       21.94       12.84      3.62 o 
  -5   9   2       19.70       31.31      3.50 o 
  -4   9   2      107.86       90.42      4.84 o 
  -3   9   2      283.45      271.66      6.12 o 
  -2   9   2      203.65      177.97      4.03 o 
  -1   9   2       20.52       29.56      1.81 o 
   0   9   2     2643.79     2887.84     35.91 o 
   1   9   2       50.04       52.15      3.30 o 
   2   9   2       77.35       72.57      3.96 o 
   3   9   2       40.67       36.64      3.12 o 
   4   9   2       45.40       49.48      6.56 o 
   5   9   2       99.42      107.26      6.14 o 
   6   9   2        0.09        0.44      2.39 o 
   7   9   2        5.18       10.19      3.86 o 
   8   9   2        2.94        8.88      3.82 o 
  -9  10   2       11.45       11.88      4.77 o 
  -8  10   2       68.86       70.28      8.05 o 
  -7  10   2        0.57        3.76      3.15 o 
  -6  10   2        1.26        0.85      2.61 o 
  -5  10   2      179.06      147.21      6.61 o 
  -4  10   2       16.28       22.77      2.66 o 
  -3  10   2       70.67       69.09      3.95 o 
  -2  10   2      109.25       92.04      3.54 o 
  -1  10   2        0.62        1.33      0.99 o 
   0  10   2        9.75       16.32      2.11 o 
   1  10   2      189.24      208.33      6.88 o 
   2  10   2      439.60      442.60     14.29 o 
   3  10   2      678.04      648.94     13.72 o 
   4  10   2      163.09      171.31      6.18 o 
   5  10   2       34.43       29.57      4.08 o 
   6  10   2       22.21       23.69      4.73 o 
   7  10   2        0.89        1.91      2.89 o 
   8  10   2       46.70       39.28      6.31 o 
  -8  11   2        0.02        1.03      4.45 o 
  -7  11   2        1.55        6.42      3.43 o 
  -6  11   2        3.13       14.82      4.75 o 
  -5  11   2       84.96      117.30     11.33 o 
  -4  11   2      500.79      536.42     15.88 o 
  -3  11   2      346.61      341.43      8.82 o 
  -2  11   2      535.26      490.90     10.79 o 
  -1  11   2      501.11      455.45     11.90 o 
   0  11   2       24.77       18.99      2.32 o 
   1  11   2        1.11       -0.18      1.33 o 
   2  11   2      322.24      296.63      8.19 o 
   3  11   2      212.70      218.69      7.46 o 
   4  11   2       16.90        8.72      2.24 o 
   5  11   2      266.77      250.24      9.58 o 
   6  11   2        5.16       11.41      3.93 o 
   7  11   2      117.56      123.05     10.38 o 
   8  11   2       14.88       23.80      5.52 o 
  -8  12   2       43.85       44.22      7.02 o 
  -7  12   2       98.13       89.43      8.84 o 
  -6  12   2       82.01       96.79      9.13 o 
  -5  12   2       11.31       13.89      3.06 o 
  -4  12   2      549.35      484.99     11.85 o 
  -3  12   2      303.51      283.79      9.22 o 
  -2  12   2       57.52       79.90      5.37 o 
  -1  12   2      122.31      138.34      8.87 o 
   0  12   2      741.24      704.15     16.83 o 
   1  12   2      612.66      620.87     15.14 o 
   2  12   2      434.80      434.47     10.76 o 
   3  12   2      119.61      121.16      5.88 o 
   4  12   2      194.74      205.75      7.22 o 
   5  12   2       57.61       54.51      5.38 o 
   6  12   2      140.20      145.42     15.23 o 
   7  12   2        3.40        6.66      3.72 o 
  -8  13   2       17.39       23.11      8.32 o 
  -7  13   2       24.94       25.64      6.33 o 
  -6  13   2        3.03       10.38      3.78 o 
  -5  13   2        3.83        1.71      2.43 o 
  -4  13   2       38.30       52.52      4.19 o 
  -3  13   2      316.48      353.08     11.24 o 
  -2  13   2        6.83        8.15      3.27 o 
  -1  13   2        6.66        1.19      2.74 o 
   0  13   2     1558.04     1473.84     44.49 o 
   1  13   2      127.73      135.47     10.05 o 
   2  13   2        9.60       11.15      2.41 o 
   3  13   2      233.21      242.40      7.96 o 
   4  13   2       14.86       15.08      2.76 o 
   5  13   2        1.90        2.45      2.44 o 
   6  13   2        0.37        9.36      5.00 o 
   7  13   2       88.95      116.84     10.67 o 
  -7  14   2        4.01       10.44      4.42 o 
  -6  14   2       84.70       86.77      8.59 o 
  -5  14   2        1.43        4.60      5.74 o 
  -4  14   2        0.09        6.79      2.57 o 
  -3  14   2      267.95      261.77     12.27 o 
  -2  14   2       39.23       40.76      5.98 o 
  -1  14   2      701.05      670.76     22.06 o 
   0  14   2       59.48       34.46      7.87 o 
   1  14   2        5.80        2.38      2.65 o 
   2  14   2        2.18        1.95      2.15 o 
   3  14   2        5.31        7.47      2.27 o 
   4  14   2       11.43       12.32      2.65 o 
   5  14   2        0.67        6.15      3.27 o 
   6  14   2      117.88      103.51      9.79 o 
   7  14   2        5.32        8.02      5.67 o 
  -7  15   2        0.06        8.46      6.26 o 
  -6  15   2        0.28        6.40      5.30 o 
  -5  15   2        0.11        9.07      3.54 o 
  -4  15   2       49.44       45.74      6.40 o 
  -3  15   2        0.63       -1.16      2.67 o 
  -2  15   2        8.54        4.61      4.82 o 
  -1  15   2        9.80       10.43      3.72 o 
   0  15   2       11.96       13.36     11.00 o 
   1  15   2        1.87        2.66      3.16 o 
   2  15   2        0.52       -1.13      3.83 o 
   3  15   2        0.02        0.82      3.21 o 
   4  15   2       64.71       63.82      5.51 o 
   5  15   2       77.77       92.63      7.21 o 
   6  15   2        0.04        4.79      3.51 o 
  -5  16   2        0.99       -0.66      5.15 o 
  -4  16   2        0.31       -0.30      3.09 o 
  -3  16   2       71.25       76.20      8.14 o 
  -2  16   2       16.96       20.26      4.67 o 
  -1  16   2       16.46        9.25      3.61 o 
   0  16   2       15.39       16.33      4.54 o 
   1  16   2        0.33       -1.36      2.44 o 
   2  16   2       20.40       29.77      5.41 o 
   3  16   2       52.10       56.01      7.29 o 
   4  16   2        3.53       10.69      3.03 o 
   5  16   2        1.90        1.58      3.15 o 
   6  16   2       29.67        9.71      7.06 o 
  -5  17   2       19.45       10.16      6.18 o 
  -4  17   2       27.23       30.64      5.65 o 
  -3  17   2      112.09      120.26     10.71 o 
  -2  17   2        3.13        3.73      3.41 o 
  -1  17   2        1.45       -0.30      5.30 o 
   0  17   2      173.76      166.75     12.23 o 
   1  17   2        1.32        7.13      6.59 o 
   2  17   2        0.03        3.41      3.15 o 
   3  17   2        3.70        5.83      5.34 o 
   4  17   2       33.56       49.35      7.22 o 
   5  17   2       24.97       26.42      8.83 o 
  -3  18   2        3.30        5.44      4.24 o 
  -2  18   2        0.03        9.75      4.19 o 
  -1  18   2       67.01       75.82      8.95 o 
   0  18   2        2.07        2.75      3.58 o 
   1  18   2       24.84       32.83      6.09 o 
   2  18   2      123.21      146.76     13.32 o 
   3  18   2        5.75       15.45      7.36 o 
 -11   1   3        1.82        7.77      3.24 o 
 -10   1   3      154.50      141.55      7.22 o 
  -9   1   3       29.10       31.16      3.57 o 
  -8   1   3       43.05       48.99      3.98 o 
  -7   1   3       17.89       23.60      3.04 o 
  -6   1   3       32.38       31.85      2.84 o 
  -5   1   3        9.20        5.99      1.67 o 
  -4   1   3      676.71      564.15      9.12 o 
  -3   1   3     6077.34     6029.91     87.65 o 
  -2   1   3     5365.23     5808.42     83.13 o 
  -1   1   3    11433.47    11472.13    183.68 o 
   0   1   3        0.23       -0.47      0.47 o 
   1   1   3       27.83       33.78      1.52 o 
   2   1   3        5.83       15.09      1.67 o 
   3   1   3      854.86      970.99     16.21 o 
   4   1   3     3301.40     3598.93     54.20 o 
   5   1   3      110.79      107.58      4.11 o 
   6   1   3      474.40      487.37     10.90 o 
   7   1   3        8.03        8.79      2.02 o 
   8   1   3       58.92       59.71      5.30 o 
   9   1   3       28.95       30.17      5.17 o 
  10   1   3        8.24        3.83      5.15 o 
 -11   2   3        8.33       13.70      4.47 o 
 -10   2   3       43.00       40.00      4.72 o 
  -9   2   3      165.43      136.84      6.65 o 
  -8   2   3      384.22      339.54      9.39 o 
  -7   2   3      116.09      113.65      6.22 o 
  -6   2   3      383.37      361.90      9.99 o 
  -5   2   3     1162.97     1099.77     16.54 o 
  -4   2   3      899.91      952.32     14.85 o 
  -3   2   3     2153.45     2051.75     25.23 o 
  -2   2   3       87.42       85.78      2.20 o 
  -1   2   3       10.12       29.38      2.58 o 
   0   2   3      477.73      442.43      7.55 o 
   1   2   3    11433.09    11464.36    146.70 o 
   2   2   3      106.63      145.97      5.66 o 
   3   2   3      959.87      878.09     14.84 o 
   4   2   3     6140.24     6275.67     92.07 o 
   5   2   3        8.35        6.88      1.61 o 
   6   2   3        0.15        0.51      1.50 o 
   7   2   3      781.81      773.57     28.75 o 
   8   2   3       19.89       10.17      2.78 o 
   9   2   3        2.25        3.07      3.53 o 
  10   2   3        5.47       11.77      6.33 o 
 -11   3   3       31.80       40.77      9.57 o 
 -10   3   3        7.89        9.73      3.07 o 
  -9   3   3       36.87       31.74      4.72 o 
  -8   3   3      266.25      256.15      9.02 o 
  -7   3   3       77.34       83.92      4.66 o 
  -6   3   3       24.07       27.98      2.65 o 
  -5   3   3     1937.26     1837.71     26.15 o 
  -4   3   3      216.05      155.76      3.52 o 
  -3   3   3     4786.73     4838.85     62.89 o 
  -2   3   3     3158.25     3213.13     42.08 o 
  -1   3   3     1132.28     1160.35     18.00 o 
   0   3   3    11658.02    11707.98    165.41 o 
   1   3   3     6980.79     7405.65     95.39 o 
   2   3   3     2383.25     2641.95     43.83 o 
   3   3   3     2196.65     2389.03     36.36 o 
   4   3   3      121.78      135.97      4.20 o 
   5   3   3       74.12       72.63      5.02 o 
   6   3   3      173.06      144.11      7.96 o 
   7   3   3      457.03      484.08     13.56 o 
   8   3   3      233.15      221.66     11.34 o 
   9   3   3       91.53       82.98     10.16 o 
  10   3   3        0.94        3.62      3.67 o 
 -10   4   3      126.79      126.01     10.56 o 
  -9   4   3        2.56        3.73      2.38 o 
  -8   4   3        0.19        2.71      2.19 o 
  -7   4   3      338.71      321.18      8.63 o 
  -6   4   3      460.82      420.76      9.52 o 
  -5   4   3      294.78      295.84      7.21 o 
  -4   4   3       60.34       82.26      2.37 o 
  -3   4   3      392.49      429.91      6.87 o 
  -2   4   3      444.82      514.73      9.25 o 
  -1   4   3      235.98      184.58      3.62 o 
   0   4   3      857.17      813.69     10.95 o 
   1   4   3      134.19      144.45      5.59 o 
   2   4   3       64.74       68.63      4.16 o 
   3   4   3     2387.37     2505.64     34.07 o 
   4   4   3     3010.14     3418.93     51.24 o 
   5   4   3     1056.83     1036.55     21.72 o 
   6   4   3     1512.91     1618.82     32.55 o 
   7   4   3        3.63        7.07      4.12 o 
   8   4   3        9.74       14.66      4.45 o 
   9   4   3       25.36       23.75      8.21 o 
  10   4   3        4.05        4.36      3.95 o 
 -10   5   3        4.07        7.06      3.40 o 
  -9   5   3       75.69       79.95     13.10 o 
  -8   5   3        5.15        7.62      2.04 o 
  -7   5   3        0.86       -1.39      1.39 o 
  -6   5   3       11.51        9.57      1.97 o 
  -5   5   3      229.83      197.33      4.89 o 
  -4   5   3       16.67       30.70      1.76 o 
  -3   5   3      462.19      397.70      6.62 o 
  -2   5   3       73.02      102.26      5.09 o 
  -1   5   3     5838.60     6370.08     82.46 o 
   0   5   3      593.19      480.28      7.45 o 
   1   5   3      205.16      201.97      6.29 o 
   2   5   3      199.56      212.54      4.79 o 
   3   5   3      518.91      577.87      9.26 o 
   4   5   3      272.47      226.04      5.96 o 
   5   5   3      426.30      426.89     14.85 o 
   6   5   3        2.30        5.17      2.94 o 
   7   5   3       84.82       86.82     17.07 o 
   8   5   3       10.50       10.96      3.80 o 
   9   5   3       53.19       46.35      6.77 o 
 -10   6   3        3.29        2.77      4.34 o 
  -9   6   3       15.52       13.70      4.11 o 
  -8   6   3        6.00        2.96      2.96 o 
  -7   6   3       21.23       25.12      3.71 o 
  -6   6   3        7.30       11.18      2.05 o 
  -5   6   3      243.97      223.21      7.56 o 
  -4   6   3     2541.23     2732.89     34.03 o 
  -3   6   3      615.43      710.20     11.47 o 
  -2   6   3     3398.72     3805.59     56.20 o 
  -1   6   3     1870.56     2197.85     29.78 o 
   0   6   3      935.53     1150.93     16.30 o 
   1   6   3       23.57       23.39      2.34 o 
   2   6   3       11.10       20.51      2.35 o 
   3   6   3       86.09       86.24      4.51 o 
   4   6   3      254.50      251.98     10.06 o 
   5   6   3      235.61      243.34      8.28 o 
   6   6   3      226.23      191.33     10.07 o 
   7   6   3       82.26       78.36      7.75 o 
   8   6   3       47.26       54.70      6.93 o 
   9   6   3       31.29       30.46      5.84 o 
 -10   7   3        7.67       11.63      4.60 o 
  -9   7   3       53.91       54.87     10.12 o 
  -8   7   3        1.04       -0.20      3.31 o 
  -7   7   3       59.76       68.62      8.50 o 
  -6   7   3        6.92        8.79      1.91 o 
  -5   7   3      327.47      288.12      6.45 o 
  -4   7   3      276.77      270.79      6.00 o 
  -3   7   3      192.50      205.48      4.84 o 
  -2   7   3       75.85       80.14      2.44 o 
  -1   7   3      402.28      411.46      7.14 o 
   0   7   3      605.76      600.58     11.79 o 
   1   7   3      133.77      169.11      5.66 o 
   2   7   3      181.29      230.23      7.19 o 
   3   7   3      107.72      110.43      8.79 o 
   4   7   3       43.33       27.27      3.22 o 
   5   7   3       38.79       33.96      3.75 o 
   6   7   3      180.89      154.76     18.95 o 
   7   7   3        0.45        0.36      3.35 o 
   8   7   3       69.74       80.31     12.14 o 
   9   7   3       22.01       27.49      5.89 o 
  -9   8   3       33.53       33.42      6.11 o 
  -8   8   3       38.57       46.09      6.41 o 
  -7   8   3        8.04       10.49      3.43 o 
  -6   8   3      534.03      503.53     17.30 o 
  -5   8   3      579.62      592.23     10.77 o 
  -4   8   3        6.47        5.02      1.34 o 
  -3   8   3      448.50      448.93      7.56 o 
  -2   8   3     1544.91     1727.49     22.49 o 
  -1   8   3      476.55      568.25      8.69 o 
   0   8   3      301.63      348.26      6.26 o 
   1   8   3      443.75      491.93     11.85 o 
   2   8   3      167.89      163.88      7.74 o 
   3   8   3      812.76      773.31     37.97 o 
   4   8   3       38.07       29.19      4.90 o 
   5   8   3      788.11      767.35     18.57 o 
   6   8   3       16.64       12.77      3.93 o 
   7   8   3       35.95       51.69      6.95 o 
   8   8   3       10.15        9.89      4.05 o 
   9   8   3        0.67        1.08      4.08 o 
  -9   9   3        5.94        8.07      3.86 o 
  -8   9   3       37.97       41.39      8.72 o 
  -7   9   3       70.79       71.33      7.52 o 
  -6   9   3        0.11        2.89      2.63 o 
  -5   9   3      117.64      123.65      6.13 o 
  -4   9   3      320.81      310.05      8.38 o 
  -3   9   3       90.90       98.39      3.04 o 
  -2   9   3      764.63      756.96     11.31 o 
  -1   9   3     1164.53     1158.53     15.90 o 
   0   9   3     1391.36     1292.71     19.22 o 
   1   9   3      327.20      309.57      8.87 o 
   2   9   3       16.15       15.59      2.58 o 
   3   9   3       38.40       32.99      3.71 o 
   4   9   3      439.12      403.83     13.73 o 
   5   9   3        0.56       -1.77      1.77 o 
   6   9   3       66.45       68.39      7.44 o 
   7   9   3      307.42      322.25     23.48 o 
   8   9   3       10.24        6.74      3.79 o 
  -9  10   3        0.28        2.92      3.92 o 
  -8  10   3       56.55       46.73      6.83 o 
  -7  10   3      546.44      508.84     22.41 o 
  -6  10   3       68.71       87.62     14.02 o 
  -5  10   3        1.44        5.00      2.08 o 
  -4  10   3      204.22      195.02      6.22 o 
  -3  10   3      147.58      142.26      5.07 o 
  -2  10   3      717.49      735.67     11.27 o 
  -1  10   3       67.47       65.13      3.25 o 
   0  10   3      663.03      628.91     12.71 o 
   1  10   3      520.62      555.73     13.78 o 
   2  10   3      616.84      510.43     18.06 o 
   3  10   3      343.99      324.32     10.23 o 
   4  10   3       19.33       17.78      2.69 o 
   5  10   3      388.60      374.51     11.99 o 
   6  10   3       58.97       67.88      7.60 o 
   7  10   3      153.55      151.91     18.77 o 
   8  10   3        0.78        6.57      3.64 o 
  -8  11   3        4.84       13.80      4.32 o 
  -7  11   3       41.52       34.27      7.47 o 
  -6  11   3       13.41       22.07      4.46 o 
  -5  11   3       38.23       41.87      4.24 o 
  -4  11   3       89.80       88.38      4.87 o 
  -3  11   3        0.92       -0.90      1.47 o 
  -2  11   3      114.08      140.96      9.04 o 
  -1  11   3      713.74      731.68     17.92 o 
   0  11   3        8.45        5.88      2.76 o 
   1  11   3        0.06        1.40      1.54 o 
   2  11   3     2073.28     1984.39     33.41 o 
   3  11   3       20.29       19.33      3.07 o 
   4  11   3        6.62        8.76      2.60 o 
   5  11   3       32.35       27.02      3.89 o 
   6  11   3        0.27        2.33      3.64 o 
   7  11   3       12.59       18.92      4.73 o 
   8  11   3        4.12        4.05      5.52 o 
  -8  12   3       16.50       15.70      4.76 o 
  -7  12   3       23.78       23.24      4.94 o 
  -6  12   3       12.89       16.04      4.06 o 
  -5  12   3       26.82       24.10      3.52 o 
  -4  12   3       17.80       10.68      2.81 o 
  -3  12   3      140.21      134.75      6.42 o 
  -2  12   3      103.44       79.52      7.14 o 
  -1  12   3      677.14      642.10     20.24 o 
   0  12   3       11.92       11.95      3.32 o 
   1  12   3      521.24      470.71     19.73 o 
   2  12   3     1146.06     1153.80     21.75 o 
   3  12   3       28.34       37.91      3.76 o 
   4  12   3        2.15        2.67      1.96 o 
   5  12   3        0.30        2.11      2.33 o 
   6  12   3       10.75       12.90      7.54 o 
   7  12   3        3.23        6.84      3.59 o 
  -8  13   3        1.24        2.37      7.62 o 
  -7  13   3        6.36       13.04      4.08 o 
  -6  13   3        7.37        8.67      5.26 o 
  -5  13   3        0.45        4.28      2.49 o 
  -4  13   3       11.86        9.07      2.55 o 
  -3  13   3       45.43       36.14      5.33 o 
  -2  13   3      426.01      400.04     22.37 o 
  -1  13   3      332.98      293.96     12.70 o 
   0  13   3       73.86       87.58     14.24 o 
   1  13   3        1.63        6.81      2.12 o 
   2  13   3      186.13      186.89      6.74 o 
   3  13   3       15.34       14.56      2.73 o 
   4  13   3        0.00        1.43      1.87 o 
   5  13   3       21.12       24.95      4.22 o 
   6  13   3       28.80       35.03      7.43 o 
   7  13   3        6.40       11.01      4.41 o 
  -7  14   3        5.80       20.50      5.04 o 
  -6  14   3      102.61       80.66     11.33 o 
  -5  14   3       59.28       44.92      6.06 o 
  -4  14   3       82.25      103.84      8.56 o 
  -3  14   3      131.78      127.53      9.44 o 
  -2  14   3      208.93      186.52     10.22 o 
  -1  14   3      161.68      185.93     10.41 o 
   0  14   3      365.90      355.97     14.73 o 
   1  14   3      203.97      188.67     18.55 o 
   2  14   3        0.04        1.35      1.66 o 
   3  14   3       63.61       70.24      6.74 o 
   4  14   3      219.32      212.34      7.91 o 
   5  14   3       27.08       30.18      4.31 o 
   6  14   3      101.33       98.32     16.12 o 
  -7  15   3        6.70        7.73      5.45 o 
  -6  15   3       23.29       31.94      8.02 o 
  -5  15   3       69.16       72.05     11.19 o 
  -4  15   3        9.40       13.39      4.08 o 
  -3  15   3        0.44        4.08      4.05 o 
  -2  15   3        0.08        0.73      2.81 o 
  -1  15   3      154.40      144.34     10.40 o 
   0  15   3      103.79      100.36      8.86 o 
   1  15   3       36.29       55.65      6.74 o 
   2  15   3      148.38      135.39     11.48 o 
   3  15   3       36.40       42.73      5.01 o 
   4  15   3        0.01        2.20      2.23 o 
   5  15   3        1.16        2.55      2.59 o 
   6  15   3       52.14       55.35      7.73 o 
  -5  16   3        0.63       -5.00      5.00 o 
  -4  16   3        5.66        2.42      3.36 o 
  -3  16   3      129.31      138.26     10.82 o 
  -2  16   3        4.14        9.47      3.74 o 
  -1  16   3       11.50       12.54      5.67 o 
   0  16   3       40.15       27.99      5.22 o 
   1  16   3       80.96       87.90      8.84 o 
   2  16   3        3.82        4.72      3.19 o 
   3  16   3       19.19       18.03      4.63 o 
   4  16   3       81.62      100.05     11.28 o 
   5  16   3       17.73       27.59      8.97 o 
  -5  17   3        3.19        3.02      5.37 o 
  -4  17   3        0.01        8.67      3.60 o 
  -3  17   3      139.54      144.17     11.39 o 
  -2  17   3        9.50       19.42      4.68 o 
  -1  17   3       21.30       25.09      8.24 o 
   0  17   3        0.49        2.71      3.23 o 
   1  17   3      108.09       99.16      9.66 o 
   2  17   3       14.53       16.06      4.57 o 
   3  17   3       29.86       39.16      6.41 o 
   4  17   3        0.10        1.88      3.46 o 
   5  17   3       19.20       30.39      8.17 o 
  -3  18   3        0.68       -3.10      3.20 o 
  -2  18   3        0.04        3.16      3.54 o 
  -1  18   3        0.00        2.21      3.76 o 
   0  18   3        2.94        2.75      3.96 o 
   1  18   3        5.43        3.43      3.90 o 
   2  18   3       14.81       26.62      5.80 o 
   3  18   3        0.00       10.01      5.59 o 
 -11   0   4       10.70       12.91      4.19 o 
 -10   0   4        6.40        3.06      4.08 o 
  -9   0   4        0.19        1.50      2.79 o 
  -8   0   4       14.88       18.38      3.75 o 
  -7   0   4     1601.74     1566.97     38.71 o 
  -6   0   4     1984.49     1748.97    159.07 o 
  -5   0   4       31.40       57.74      4.74 o 
  -4   0   4      140.22      103.72      5.07 o 
  -3   0   4     1160.18     1173.50     26.92 o 
  -2   0   4    10327.08    10576.53    210.47 o 
  -1   0   4       43.02       45.34      2.37 o 
   0   0   4      610.89      652.92     21.56 o 
   1   0   4      542.58      447.71     11.31 o 
   2   0   4     1692.31     1511.05     33.27 o 
   3   0   4     1846.29     1703.17     37.97 o 
   4   0   4     3377.49     3677.00     78.55 o 
   5   0   4     1868.59     1925.98     65.06 o 
   6   0   4      260.94      274.64     24.03 o 
   7   0   4       68.88      101.50     12.33 o 
   8   0   4       53.84       54.34      6.06 o 
   9   0   4      203.09      222.69     16.41 o 
 -11   1   4       91.73      103.98      7.97 o 
 -10   1   4       16.05       24.45      3.38 o 
  -9   1   4        1.98        3.86      1.99 o 
  -8   1   4      287.63      261.23      8.10 o 
  -7   1   4       79.41       54.42      3.98 o 
  -6   1   4       23.69       16.64      2.23 o 
  -5   1   4      552.32      537.92     11.04 o 
  -4   1   4      488.38      439.28      8.97 o 
  -3   1   4     3515.69     3347.23     44.16 o 
  -2   1   4       43.49       52.94      2.35 o 
  -1   1   4    24234.93    24214.27    396.94 o 
   0   1   4     5133.99     5533.12     92.65 o 
   1   1   4     4137.96     4487.36     65.17 o 
   2   1   4     1624.20     1688.39     26.05 o 
   3   1   4      804.77      876.48     15.05 o 
   4   1   4      775.71      801.67     17.66 o 
   5   1   4        0.03        0.42      1.27 o 
   6   1   4      163.94      152.96      5.53 o 
   7   1   4        0.23        1.19      1.61 o 
   8   1   4      147.85      146.77      7.81 o 
   9   1   4        1.84        7.43      4.49 o 
  10   1   4       14.17        3.09      4.93 o 
 -11   2   4       31.59       52.22      7.13 o 
 -10   2   4       31.68       35.48      5.22 o 
  -9   2   4       19.16       14.42      2.73 o 
  -8   2   4       40.40       35.56      3.49 o 
  -7   2   4      219.74      231.50      7.13 o 
  -6   2   4      132.88      121.34      4.66 o 
  -5   2   4      395.65      399.49      7.40 o 
  -4   2   4       10.58       25.01      1.85 o 
  -3   2   4       15.04       22.28      4.96 o 
  -2   2   4       50.02       34.51      1.85 o 
  -1   2   4      373.99      393.33      9.53 o 
   0   2   4       59.42       62.27      2.30 o 
   1   2   4      151.11      115.36      2.95 o 
   2   2   4       18.58       10.23      1.44 o 
   3   2   4      930.44      932.15     18.60 o 
   4   2   4      228.24      250.16      6.27 o 
   5   2   4       68.93       79.97      3.88 o 
   6   2   4      614.54      621.41     13.06 o 
   7   2   4      137.22      124.30      6.66 o 
   8   2   4        1.94       -2.02      2.47 o 
   9   2   4        8.04        9.69      3.80 o 
  10   2   4        3.98        0.44      5.30 o 
 -11   3   4       28.15       24.73      7.95 o 
 -10   3   4        1.66        0.59      3.19 o 
  -9   3   4      101.45       96.05      7.58 o 
  -8   3   4       90.29       87.55      6.30 o 
  -7   3   4        8.83        5.78      1.74 o 
  -6   3   4        0.04        3.01      1.72 o 
  -5   3   4      315.36      300.27      5.65 o 
  -4   3   4        0.87        1.49      1.01 o 
  -3   3   4      132.68      105.77      3.18 o 
  -2   3   4     1244.07     1197.51     16.86 o 
  -1   3   4      193.55      182.09      3.50 o 
   0   3   4     4953.40     5347.50     77.89 o 
   1   3   4      697.37      785.76     14.40 o 
   2   3   4      369.00      404.56      8.42 o 
   3   3   4      226.37      167.46      4.43 o 
   4   3   4      711.55      613.08     11.66 o 
   5   3   4      436.79      455.33      9.90 o 
   6   3   4      424.04      400.64     11.48 o 
   7   3   4        9.05       11.09      3.55 o 
   8   3   4      150.31      141.18     20.57 o 
   9   3   4       41.82       34.64      5.91 o 
  10   3   4        0.00        1.66      3.82 o 
 -10   4   4        0.31        2.01      2.60 o 
  -9   4   4      164.23      153.31      9.66 o 
  -8   4   4       22.88       27.42      2.79 o 
  -7   4   4        3.98        7.99      1.94 o 
  -6   4   4      373.93      345.21      8.92 o 
  -5   4   4      496.70      463.21      8.58 o 
  -4   4   4       56.10       66.35      2.32 o 
  -3   4   4     2563.42     2552.40     34.39 o 
  -2   4   4     5943.28     6298.34     91.84 o 
  -1   4   4       32.61       57.46      1.87 o 
   0   4   4      455.52      549.27      8.28 o 
   1   4   4       58.93       59.54      2.25 o 
   2   4   4      281.71      284.20      5.20 o 
   3   4   4     1175.31     1235.40     18.02 o 
   4   4   4       20.97       31.86      3.61 o 
   5   4   4       96.40       83.06      4.73 o 
   6   4   4      634.78      580.84     19.17 o 
   7   4   4        0.90        4.77      2.96 o 
   8   4   4       63.11       46.12      6.55 o 
   9   4   4       18.78       17.14      4.66 o 
  10   4   4        2.02        2.94      5.74 o 
 -10   5   4       23.26       29.45      5.60 o 
  -9   5   4       96.73       99.00      5.86 o 
  -8   5   4       12.00       16.84      2.70 o 
  -7   5   4      113.37      119.21      5.37 o 
  -6   5   4      176.81      172.81      5.70 o 
  -5   5   4        2.35        0.94      0.90 o 
  -4   5   4       47.63       37.32      2.07 o 
  -3   5   4      715.72      750.88     13.30 o 
  -2   5   4      163.35      200.63      4.84 o 
  -1   5   4     3600.26     4076.31     53.56 o 
   0   5   4     6035.35     6207.45     79.90 o 
   1   5   4      513.10      584.87     10.34 o 
   2   5   4      750.03      678.54     16.77 o 
   3   5   4      371.03      364.13      7.83 o 
   4   5   4      379.24      372.06     12.95 o 
   5   5   4        3.61        2.39      2.65 o 
   6   5   4       30.74       28.66      4.97 o 
   7   5   4        4.20        1.87      2.72 o 
   8   5   4        8.10        3.77      3.40 o 
   9   5   4       55.31       49.60     17.85 o 
 -10   6   4        1.92       -0.44      3.32 o 
  -9   6   4       10.49       11.98      5.67 o 
  -8   6   4       31.85       34.84      3.53 o 
  -7   6   4      236.21      223.01      7.06 o 
  -6   6   4       41.58       41.09      3.31 o 
  -5   6   4      405.62      396.30     10.16 o 
  -4   6   4     1499.42     1526.29     20.23 o 
  -3   6   4     1931.29     1977.56     31.16 o 
  -2   6   4      319.34      450.56      7.79 o 
  -1   6   4     1920.17     1739.32     24.11 o 
   0   6   4      328.94      315.17      4.81 o 
   1   6   4      140.41      146.09      5.18 o 
   2   6   4        0.72        2.52      2.86 o 
   3   6   4      339.94      318.47      9.15 o 
   4   6   4       29.74       33.85      3.46 o 
   5   6   4     1249.15     1273.45     37.75 o 
   6   6   4      108.80       94.74      8.06 o 
   7   6   4      352.82      346.32     14.98 o 
   8   6   4       94.81       81.42      8.61 o 
   9   6   4        9.87        9.81      4.33 o 
 -10   7   4       43.93       52.31      7.80 o 
  -9   7   4       42.93       43.93      6.58 o 
  -8   7   4      101.15      113.95      9.36 o 
  -7   7   4      202.45      199.65      6.62 o 
  -6   7   4       47.12       43.91      3.42 o 
  -5   7   4       16.54       23.49      3.08 o 
  -4   7   4      204.41      157.86      4.59 o 
  -3   7   4      754.60      769.03     12.56 o 
  -2   7   4      623.33      591.50      9.83 o 
  -1   7   4       15.63       26.45      1.68 o 
   0   7   4      177.08      112.13      2.75 o 
   1   7   4     3459.09     3611.59     63.38 o 
   2   7   4       64.80       51.99      3.90 o 
   3   7   4      506.42      489.80     12.56 o 
   4   7   4       36.56       51.66      4.35 o 
   5   7   4      381.38      399.26     11.70 o 
   6   7   4        4.71        0.29      2.81 o 
   7   7   4       20.28       17.95      4.71 o 
   8   7   4        2.21       12.64      4.38 o 
   9   7   4       57.26       48.76      8.65 o 
  -9   8   4        4.50        2.35      3.22 o 
  -8   8   4       18.88       17.82      4.28 o 
  -7   8   4       82.17       71.04      7.10 o 
  -6   8   4      177.20      178.61     18.99 o 
  -5   8   4     1119.36     1110.01     20.10 o 
  -4   8   4      389.34      442.91      8.67 o 
  -3   8   4       36.22       50.69      2.45 o 
  -2   8   4      135.61      147.81      3.91 o 
  -1   8   4     1419.93     1444.62     21.69 o 
   0   8   4     1371.80     1408.71     22.79 o 
   1   8   4     1477.09     1674.12     31.93 o 
   2   8   4      320.21      308.63      9.15 o 
   3   8   4       20.96       27.47      3.31 o 
   4   8   4       30.37       26.68      3.44 o 
   5   8   4      213.67      240.73      8.94 o 
   6   8   4       77.37       72.31      7.59 o 
   7   8   4      344.10      350.62     15.66 o 
   8   8   4       26.75       29.87     11.48 o 
  -9   9   4        6.99       12.96      4.57 o 
  -8   9   4        4.89        4.33      3.43 o 
  -7   9   4        0.02       -1.40      2.63 o 
  -6   9   4        2.93        7.87      3.15 o 
  -5   9   4      189.83      149.32     12.89 o 
  -4   9   4      287.97      270.79      6.43 o 
  -3   9   4      144.74      145.84      3.84 o 
  -2   9   4      358.60      377.78      6.77 o 
  -1   9   4       95.55       81.83      2.92 o 
   0   9   4       21.99       27.49      2.94 o 
   1   9   4        1.26       -1.27      1.34 o 
   2   9   4      271.60      283.91     10.41 o 
   3   9   4        3.66        6.28      3.06 o 
   4   9   4      404.13      398.32     11.96 o 
   5   9   4        2.14        0.23      2.08 o 
   6   9   4        0.00       -3.39      4.01 o 
   7   9   4        0.66       -0.09      3.38 o 
   8   9   4       10.50        9.39      6.51 o 
  -9  10   4        8.32       12.49      4.64 o 
  -8  10   4       32.75       42.50      6.32 o 
  -7  10   4        2.21        4.02      3.83 o 
  -6  10   4      166.21      169.60      9.55 o 
  -5  10   4        3.54        6.41      2.19 o 
  -4  10   4       25.88       22.52      2.70 o 
  -3  10   4      299.41      302.92      6.88 o 
  -2  10   4       45.43       47.79      2.51 o 
  -1  10   4       20.54       25.64      2.13 o 
   0  10   4      150.67      191.70      8.86 o 
   1  10   4     1402.83     1341.05     27.15 o 
   2  10   4        2.39        4.49      2.26 o 
   3  10   4      550.28      527.73     14.29 o 
   4  10   4      686.94      736.10     18.46 o 
   5  10   4      183.96      161.32      7.77 o 
   6  10   4        3.40        1.32      3.21 o 
   7  10   4        8.65       16.38      4.68 o 
   8  10   4       11.18        5.30      4.32 o 
  -9  11   4        2.53        2.13      5.45 o 
  -8  11   4       20.25       24.97      5.38 o 
  -7  11   4        2.32        1.46      3.11 o 
  -6  11   4       46.82       44.94      8.35 o 
  -5  11   4       34.13       27.96      3.51 o 
  -4  11   4        0.48        1.09      1.53 o 
  -3  11   4      330.78      307.30      8.14 o 
  -2  11   4      106.80       92.39      4.17 o 
  -1  11   4      463.81      432.46     10.30 o 
   0  11   4      674.00      627.16     13.16 o 
   1  11   4     1211.32     1139.85     43.98 o 
   2  11   4        3.00        0.02      2.61 o 
   3  11   4       57.85       63.89      7.30 o 
   4  11   4      325.78      272.42      9.99 o 
   5  11   4      110.50      103.93      7.12 o 
   6  11   4        7.02        8.67      3.69 o 
   7  11   4       16.92       20.90      4.99 o 
  -8  12   4       42.41       50.12      7.18 o 
  -7  12   4       21.48       27.29      5.21 o 
  -6  12   4       69.48       72.45      7.52 o 
  -5  12   4      576.06      510.34     22.30 o 
  -4  12   4      252.51      270.19      7.99 o 
  -3  12   4        2.54        2.86      1.90 o 
  -2  12   4      612.76      604.36     19.42 o 
  -1  12   4       93.21       79.41      5.28 o 
   0  12   4       80.77       98.39      5.06 o 
   1  12   4      413.07      417.78     10.49 o 
   2  12   4      425.26      413.95     10.70 o 
   3  12   4      769.55      748.28     16.24 o 
   4  12   4        0.05        0.25      1.86 o 
   5  12   4       37.18       39.34      4.80 o 
   6  12   4      147.85      149.92     11.24 o 
   7  12   4       46.70       58.58      7.91 o 
  -8  13   4        9.50        7.76      4.17 o 
  -7  13   4        3.59        4.62      3.69 o 
  -6  13   4       52.13       45.86     11.55 o 
  -5  13   4       82.53       83.12     11.00 o 
  -4  13   4       34.44       38.44      4.21 o 
  -3  13   4      151.08      152.24      9.19 o 
  -2  13   4       83.44       99.67      8.19 o 
  -1  13   4        8.59       11.56      3.52 o 
   0  13   4        4.20        0.18      2.22 o 
   1  13   4      282.70      278.65      8.37 o 
   2  13   4      121.50      102.89      5.77 o 
   3  13   4      232.65      241.76      8.18 o 
   4  13   4       81.98       76.38      5.39 o 
   5  13   4        0.04        4.74      2.57 o 
   6  13   4        1.38        4.07      3.64 o 
  -7  14   4       17.79       18.18      6.92 o 
  -6  14   4       21.72       28.19      7.29 o 
  -5  14   4        1.53       -0.19      2.68 o 
  -4  14   4      162.44      142.30      9.89 o 
  -3  14   4       33.44       18.27      4.06 o 
  -2  14   4       72.17       56.16      6.53 o 
  -1  14   4      317.01      332.57     14.18 o 
   0  14   4       28.59       34.07      5.36 o 
   1  14   4       94.08       93.36      6.49 o 
   2  14   4       28.14       27.11      3.38 o 
   3  14   4        0.54        1.42      1.92 o 
   4  14   4       25.08       29.57      3.65 o 
   5  14   4       20.95       22.65      3.97 o 
   6  14   4       49.70       52.40      7.30 o 
  -7  15   4       19.14       25.54      7.95 o 
  -6  15   4        0.00        1.03      5.08 o 
  -5  15   4        6.74       19.58      6.62 o 
  -4  15   4       43.76       45.39      6.06 o 
  -3  15   4       84.63       64.97     16.63 o 
  -2  15   4       42.65       41.62      6.11 o 
  -1  15   4      122.17      143.23     12.99 o 
   0  15   4       85.91       78.94      8.14 o 
   1  15   4        1.36        0.92      2.61 o 
   2  15   4        3.42        6.83      2.60 o 
   3  15   4       25.60       21.57      3.28 o 
   4  15   4        2.02        0.54      2.14 o 
   5  15   4       54.48       66.42      6.50 o 
   6  15   4        2.14        8.98      6.62 o 
  -5  16   4        9.98       22.08      7.51 o 
  -4  16   4      123.93      151.29     17.55 o 
  -3  16   4       10.14       22.01      4.70 o 
  -2  16   4       20.97       21.21      4.81 o 
  -1  16   4       18.93       16.41      9.31 o 
   0  16   4       55.19       45.24      6.54 o 
   1  16   4        1.10       -0.68      3.83 o 
   2  16   4       56.85       67.75      7.83 o 
   3  16   4       19.51       22.18      5.52 o 
   4  16   4       22.76       25.22      4.22 o 
   5  16   4       16.00       12.01      3.68 o 
  -5  17   4       40.42       44.30     10.01 o 
  -4  17   4        0.96        4.79      3.30 o 
  -3  17   4       22.86       27.27      5.46 o 
  -2  17   4       23.16       21.30      4.94 o 
  -1  17   4       37.73       24.19      5.96 o 
   0  17   4        2.25        7.21      4.42 o 
   1  17   4        5.39        6.87      4.53 o 
   2  17   4       27.56       21.36      6.03 o 
   3  17   4        0.02        6.66      8.28 o 
   4  17   4       27.58       21.51      5.41 o 
  -3  18   4       27.64       24.24      5.57 o 
  -2  18   4       16.51       20.49      5.15 o 
  -1  18   4       20.48       18.71      7.32 o 
   0  18   4        5.34        5.13      3.82 o 
   1  18   4       31.91       50.02      7.67 o 
   2  18   4       14.26       26.13      8.61 o 
 -11   1   5       55.28       62.13      6.45 o 
 -10   1   5        0.53        3.94      2.10 o 
  -9   1   5       72.97       60.39      4.73 o 
  -8   1   5       87.36       84.95      5.51 o 
  -7   1   5       96.97       97.82      5.09 o 
  -6   1   5      325.48      287.93      7.70 o 
  -5   1   5       31.30       34.13      2.77 o 
  -4   1   5      617.59      603.46     10.21 o 
  -3   1   5        7.54       11.87      1.45 o 
  -2   1   5       32.10       28.86      1.79 o 
  -1   1   5     2542.99     2708.62     45.99 o 
   0   1   5        8.74        6.07      1.74 o 
   1   1   5     6303.26     6472.24    107.50 o 
   2   1   5     1376.59     1337.93     21.34 o 
   3   1   5      257.48      312.82      7.97 o 
   4   1   5       23.54       22.53      2.26 o 
   5   1   5      473.47      454.70     10.14 o 
   6   1   5      288.20      287.85      8.01 o 
   7   1   5       25.11       24.39      3.47 o 
   8   1   5       77.91       77.65      6.11 o 
   9   1   5        7.79       14.20      6.33 o 
 -11   2   5      105.50      115.03     14.65 o 
 -10   2   5       66.28       73.75      5.49 o 
  -9   2   5        0.03        3.19      2.06 o 
  -8   2   5      218.70      188.84      6.80 o 
  -7   2   5      779.64      815.42     16.44 o 
  -6   2   5      455.64      479.14     12.46 o 
  -5   2   5      720.56      662.88     14.04 o 
  -4   2   5     2180.02     2100.12     40.61 o 
  -3   2   5        0.48        0.71      0.78 o 
  -2   2   5        0.41        2.92      0.71 o 
  -1   2   5     4537.59     4735.69     78.91 o 
   0   2   5     9522.09     9637.95    160.52 o 
   1   2   5        1.91        3.14      0.87 o 
   2   2   5     1328.46     1293.41     20.68 o 
   3   2   5      765.85      666.24     12.24 o 
   4   2   5      231.78      205.32      5.73 o 
   5   2   5      141.99      135.25      4.85 o 
   6   2   5     1227.19     1190.84     69.14 o 
   7   2   5      256.69      286.31     11.81 o 
   8   2   5        0.30        3.41      3.04 o 
   9   2   5       18.58       29.16      5.32 o 
  10   2   5        5.58        8.17      6.33 o 
 -11   3   5       33.84       35.69      5.93 o 
 -10   3   5       49.25       52.74      4.89 o 
  -9   3   5      180.01      164.67      6.08 o 
  -8   3   5       33.49       27.73      2.89 o 
  -7   3   5       87.16       84.44      4.23 o 
  -6   3   5      547.83      453.23     17.23 o 
  -5   3   5        2.98        5.78      1.33 o 
  -4   3   5      218.39      200.51      5.88 o 
  -3   3   5      996.01      970.28     16.33 o 
  -2   3   5       30.56       32.03      3.39 o 
  -1   3   5     2427.26     2506.61     37.23 o 
   0   3   5        2.65        1.82      0.90 o 
   1   3   5     6775.66     7054.66    101.85 o 
   2   3   5     1821.30     1781.26     31.36 o 
   3   3   5      324.29      292.24      6.57 o 
   4   3   5      104.82      110.33      4.08 o 
   5   3   5      676.58      701.82     16.42 o 
   6   3   5       75.82       60.65      4.76 o 
   7   3   5       50.19       50.57      6.30 o 
   8   3   5       53.50       37.93      5.85 o 
   9   3   5       22.31       20.22      6.29 o 
 -10   4   5      105.78      100.20      6.36 o 
  -9   4   5       95.72      102.97      6.05 o 
  -8   4   5      332.69      294.23      8.75 o 
  -7   4   5       61.82       72.38      4.54 o 
  -6   4   5       70.98       59.78      3.87 o 
  -5   4   5      457.00      466.83      8.76 o 
  -4   4   5      494.34      422.72      7.76 o 
  -3   4   5       91.66       73.45      2.56 o 
  -2   4   5      711.18      624.86     11.15 o 
  -1   4   5     2139.85     1950.72     24.07 o 
   0   4   5     1097.37     1338.24     25.84 o 
   1   4   5      519.26      583.01      9.12 o 
   2   4   5       38.69       22.50      1.42 o 
   3   4   5       18.09        8.61      1.72 o 
   4   4   5      307.06      257.40      7.79 o 
   5   4   5      778.33      784.09     22.92 o 
   6   4   5        4.45       -1.87      2.81 o 
   7   4   5      104.78      126.11      9.38 o 
   8   4   5      205.23      192.43     32.09 o 
   9   4   5        3.55        3.58      3.66 o 
 -10   5   5      133.09      131.32     11.11 o 
  -9   5   5       23.70       24.94      3.33 o 
  -8   5   5       83.49       76.53      5.02 o 
  -7   5   5      584.85      554.85     12.56 o 
  -6   5   5      213.54      203.70      7.12 o 
  -5   5   5       64.87       57.26      2.87 o 
  -4   5   5      319.25      320.28      9.07 o 
  -3   5   5      171.84      233.58      6.27 o 
  -2   5   5      618.01      657.42     11.82 o 
  -1   5   5     1148.86     1400.01     17.82 o 
   0   5   5       77.79      100.88      3.01 o 
   1   5   5      130.96      158.93      4.71 o 
   2   5   5      705.84      850.60     12.77 o 
   3   5   5      145.09      126.81      4.28 o 
   4   5   5        7.35        7.70      2.70 o 
   5   5   5      126.07      167.26      8.95 o 
   6   5   5        0.23        2.30      2.86 o 
   7   5   5      121.44      130.29      9.83 o 
   8   5   5       61.80       49.89      6.70 o 
   9   5   5        7.40        5.76      3.66 o 
 -10   6   5       43.61       56.89      7.62 o 
  -9   6   5        6.68        9.86      3.80 o 
  -8   6   5       56.56       59.59      4.48 o 
  -7   6   5       79.34       85.57      4.92 o 
  -6   6   5      615.87      560.47     12.17 o 
  -5   6   5        0.14        1.97      1.10 o 
  -4   6   5       74.69       67.76      3.02 o 
  -3   6   5      124.92      103.34      3.63 o 
  -2   6   5      255.18      341.45      6.52 o 
  -1   6   5       14.15       16.22      1.41 o 
   0   6   5      281.68      316.41      5.50 o 
   1   6   5      235.07      275.41      5.88 o 
   2   6   5      493.48      502.79     26.31 o 
   3   6   5      167.54      137.49      5.78 o 
   4   6   5       49.47       56.92      4.50 o 
   5   6   5      194.63      178.54      9.55 o 
   6   6   5       58.96       72.73      7.42 o 
   7   6   5       36.36       29.80      5.41 o 
   8   6   5       77.58       75.81      8.43 o 
   9   6   5       29.52       29.15      7.87 o 
 -10   7   5       85.00       88.24     13.17 o 
  -9   7   5        8.86       14.64      4.86 o 
  -8   7   5        6.94        6.91      3.54 o 
  -7   7   5      168.12      169.59      8.64 o 
  -6   7   5        0.57        1.97      1.59 o 
  -5   7   5       20.56       15.05      2.02 o 
  -4   7   5      197.75      185.98      4.88 o 
  -3   7   5      698.25      629.37     12.07 o 
  -2   7   5      793.06      890.34     13.86 o 
  -1   7   5        4.37        3.84      0.96 o 
   0   7   5       64.66       55.47      4.21 o 
   1   7   5      457.51      457.33     11.43 o 
   2   7   5      929.05      958.11     20.49 o 
   3   7   5      105.53      101.86      5.40 o 
   4   7   5      237.29      176.61     11.64 o 
   5   7   5      142.51      120.70      8.79 o 
   6   7   5      167.45      151.88     10.30 o 
   7   7   5       64.36       63.01      7.56 o 
   8   7   5       13.30       14.72      4.58 o 
  -9   8   5        0.00        0.02      2.86 o 
  -8   8   5        0.08        2.97      2.98 o 
  -7   8   5        4.95        5.04      3.11 o 
  -6   8   5      179.21      181.85      6.12 o 
  -5   8   5      109.64      116.23      4.81 o 
  -4   8   5      340.72      347.20      7.43 o 
  -3   8   5      928.08     1075.82     16.68 o 
  -2   8   5        4.74        0.19      0.91 o 
  -1   8   5     1833.46     1893.74     26.66 o 
   0   8   5      186.44      190.21      6.48 o 
   1   8   5       72.27       64.98      6.16 o 
   2   8   5        3.35        3.44      2.70 o 
   3   8   5        0.11        0.71      1.76 o 
   4   8   5        5.50        7.99      2.50 o 
   5   8   5       15.44       19.59      3.42 o 
   6   8   5      397.33      418.37     52.14 o 
   7   8   5      231.18      244.39     13.05 o 
   8   8   5       50.59       39.20      6.58 o 
  -9   9   5       21.57       37.00      6.29 o 
  -8   9   5      128.53      140.06     10.51 o 
  -7   9   5       40.08       51.56      6.52 o 
  -6   9   5      302.56      282.23     12.18 o 
  -5   9   5      348.79      291.69     12.45 o 
  -4   9   5      125.79      129.08      4.69 o 
  -3   9   5       13.00       13.19      1.55 o 
  -2   9   5      213.14      194.05      4.81 o 
  -1   9   5      272.30      277.05      6.74 o 
   0   9   5      476.55      410.99     32.05 o 
   1   9   5      517.26      502.86     12.87 o 
   2   9   5      780.88      697.15     16.68 o 
   3   9   5     1114.04     1087.58     23.86 o 
   4   9   5        9.87       10.29      2.79 o 
   5   9   5        3.30       -1.00      2.00 o 
   6   9   5      289.18      303.95     14.25 o 
   7   9   5       93.60       92.13      9.34 o 
   8   9   5       82.67       69.38      8.70 o 
  -9  10   5        1.03        5.89      3.80 o 
  -8  10   5        0.49        1.18      3.09 o 
  -7  10   5       16.11       13.28      4.03 o 
  -6  10   5      226.29      215.23     10.64 o 
  -5  10   5      893.57      884.24     20.25 o 
  -4  10   5      140.36      128.94      4.40 o 
  -3  10   5      856.11      843.93     12.93 o 
  -2  10   5      263.67      270.09      6.27 o 
  -1  10   5      751.49      809.87     17.82 o 
   0  10   5      425.04      410.95     11.10 o 
   1  10   5       19.22       19.83      2.94 o 
   2  10   5       24.13       19.56      3.15 o 
   3  10   5       25.70       23.31      3.55 o 
   4  10   5      872.50      827.96     35.15 o 
   5  10   5      113.65      121.21      7.55 o 
   6  10   5       10.46       12.04      4.21 o 
   7  10   5       21.61       35.36      6.33 o 
  -9  11   5       23.62       26.35      8.68 o 
  -8  11   5       29.37       33.23      5.96 o 
  -7  11   5      181.41      181.64     11.13 o 
  -6  11   5        3.53        1.84      2.58 o 
  -5  11   5       23.33       21.32      3.18 o 
  -4  11   5       46.22       44.20      3.61 o 
  -3  11   5        1.64        1.53      1.49 o 
  -2  11   5       39.91       36.15      3.11 o 
  -1  11   5      180.57      190.11      6.09 o 
   0  11   5      587.79      578.97     24.85 o 
   1  11   5       36.30       33.05      5.20 o 
   2  11   5       36.24       49.88      4.82 o 
   3  11   5        5.92        2.96      2.25 o 
   4  11   5      426.05      380.32     12.42 o 
   5  11   5      118.87      130.71      9.35 o 
   6  11   5        1.37        3.73      3.41 o 
   7  11   5        1.33        3.23      3.29 o 
  -8  12   5        9.66       15.08      4.55 o 
  -7  12   5        9.33        7.57      3.67 o 
  -6  12   5        8.26       10.33      3.72 o 
  -5  12   5        0.06       -1.96      1.96 o 
  -4  12   5        4.15        4.55      2.67 o 
  -3  12   5      114.00      103.51      7.90 o 
  -2  12   5      177.30      203.14      9.91 o 
  -1  12   5       71.76       62.28      4.14 o 
   0  12   5       89.93       87.78      4.96 o 
   1  12   5      773.13      698.06     17.38 o 
   2  12   5      273.63      280.49      9.97 o 
   3  12   5       36.71       32.95      4.33 o 
   4  12   5      270.97      286.27     10.77 o 
   5  12   5        6.22        9.95      3.19 o 
   6  12   5        0.37        5.48      7.29 o 
   7  12   5        0.00        6.68      6.29 o 
  -8  13   5       19.30       22.90     10.52 o 
  -7  13   5        0.14        0.77      3.04 o 
  -6  13   5       10.74        7.73      5.23 o 
  -5  13   5       22.01       19.72      9.16 o 
  -4  13   5       26.85       34.69      4.30 o 
  -3  13   5       26.85       32.78      5.02 o 
  -2  13   5        4.87        8.52      3.57 o 
  -1  13   5     1161.90     1019.56     29.12 o 
   0  13   5       83.46       81.98      5.01 o 
   1  13   5       66.60       65.12      4.65 o 
   2  13   5        9.21       19.85      3.05 o 
   3  13   5      103.88      105.70      6.10 o 
   4  13   5       88.48       79.88      5.59 o 
   5  13   5        0.01       -0.43      2.35 o 
   6  13   5       10.30        7.66      7.18 o 
  -8  14   5        0.01       -1.25      5.59 o 
  -7  14   5       16.85       32.01      7.95 o 
  -6  14   5       26.17       43.42      8.61 o 
  -5  14   5        6.86        7.36      5.45 o 
  -4  14   5       20.37       14.78      3.81 o 
  -3  14   5      349.85      292.30     13.11 o 
  -2  14   5      348.83      345.26     14.44 o 
  -1  14   5      226.46      221.04     11.74 o 
   0  14   5       30.17       27.13      4.76 o 
   1  14   5        9.24       18.56      2.93 o 
   2  14   5        1.69        1.37      1.95 o 
   3  14   5        5.98        5.78      2.18 o 
   4  14   5       16.17       17.50      3.22 o 
   5  14   5      110.18      107.53      7.91 o 
   6  14   5        1.23        8.24      4.06 o 
  -7  15   5       47.78       50.56     10.30 o 
  -5  15   5        4.18        3.53      4.64 o 
  -4  15   5      223.98      211.71     11.36 o 
  -3  15   5      170.08      146.37     23.33 o 
  -2  15   5        2.49       -2.52      2.52 o 
  -1  15   5        1.66        5.13      3.24 o 
   0  15   5      100.69       95.30      8.92 o 
   1  15   5      116.65      111.92      9.61 o 
   2  15   5        9.86       11.68      2.89 o 
   3  15   5      131.85      145.39      7.51 o 
   4  15   5        1.23        1.07      3.36 o 
   5  15   5       31.59       20.14      4.14 o 
  -5  16   5       31.35       37.90      9.13 o 
  -4  16   5      132.45      142.52     10.93 o 
  -3  16   5        0.74        0.28      3.79 o 
  -2  16   5       52.10       47.12      6.74 o 
  -1  16   5       71.10       62.50      7.48 o 
   0  16   5        0.40        0.24      2.72 o 
   1  16   5       22.44       30.77      5.52 o 
   2  16   5        1.40        2.49      3.35 o 
   3  16   5       40.50       40.19      4.96 o 
   4  16   5        2.32        4.96      2.80 o 
   5  16   5        0.43        2.42      4.00 o 
  -5  17   5       24.70       28.85      8.54 o 
  -4  17   5        4.59        6.25      3.89 o 
  -3  17   5        0.03        6.35      5.96 o 
  -2  17   5        6.04        9.03      3.86 o 
  -1  17   5       12.76       18.33      4.95 o 
   0  17   5        0.65        7.42      3.69 o 
   1  17   5       92.14      116.59     10.63 o 
   2  17   5       13.62       21.16      5.53 o 
   3  17   5       24.15       24.99      5.67 o 
   4  17   5       15.72       27.89      5.75 o 
  -3  18   5        0.01        0.07      5.15 o 
  -2  18   5        1.43        1.75      6.55 o 
  -1  18   5       18.78       20.25      6.66 o 
   0  18   5        2.21       10.03      4.27 o 
   1  18   5        3.20        3.75      4.86 o 
 -11   0   6       92.67       88.81      9.04 o 
 -10   0   6        0.53        2.33      3.10 o 
  -9   0   6       84.39       87.41     18.36 o 
  -8   0   6       20.00       22.77      4.32 o 
  -7   0   6       71.11       67.93      6.27 o 
  -6   0   6      179.94      148.27     11.04 o 
  -5   0   6    10778.85    11687.80    239.79 o 
  -4   0   6     4954.07     5195.30     87.49 o 
  -3   0   6     4571.02     5769.85    117.68 o 
  -2   0   6     5720.28     5589.94    113.35 o 
  -1   0   6        5.96        0.07      1.47 o 
   0   0   6      384.93      374.59     14.65 o 
   1   0   6        1.42       -0.27      1.40 o 
   2   0   6      670.01      763.85     18.93 o 
   3   0   6       16.88       22.98      3.07 o 
   4   0   6      976.66     1002.69     25.39 o 
   5   0   6       98.71       91.34      6.42 o 
   6   0   6      127.84      140.64      9.20 o 
   7   0   6       74.14       98.12      7.60 o 
   8   0   6      208.21      243.82     17.07 o 
 -11   1   6       10.68       17.87      4.08 o 
 -10   1   6       38.28       40.20      4.14 o 
  -9   1   6       76.52       60.83      4.78 o 
  -8   1   6       58.48       62.86      4.60 o 
  -7   1   6      271.09      271.06      7.97 o 
  -6   1   6      149.01      152.11      9.58 o 
  -5   1   6       31.88       43.93      2.80 o 
  -4   1   6      381.66      388.70     10.52 o 
  -3   1   6       82.48       87.13      3.14 o 
  -2   1   6       38.65       44.38      2.32 o 
  -1   1   6      112.64      101.36      8.94 o 
   0   1   6       26.44       46.52      2.66 o 
   1   1   6      461.01      357.54      7.10 o 
   2   1   6      111.46       80.68      3.01 o 
   3   1   6     2545.81     2463.71     38.16 o 
   4   1   6      506.11      475.64     14.09 o 
   5   1   6      358.06      367.75     14.42 o 
   6   1   6       43.45       53.66      3.90 o 
   7   1   6      209.21      203.52      8.31 o 
   8   1   6        7.33        9.50      3.51 o 
   9   1   6        0.06        6.70      4.78 o 
 -11   2   6       29.01       30.28      4.73 o 
 -10   2   6       36.29       40.55      3.76 o 
  -9   2   6       80.45       80.81      4.79 o 
  -8   2   6       21.49       27.69      2.84 o 
  -7   2   6        2.78        2.47      1.67 o 
  -6   2   6     1040.84     1106.99     23.64 o 
  -5   2   6     1005.56     1145.60     20.10 o 
  -4   2   6       42.48       22.74      2.14 o 
  -3   2   6      469.48      470.14      8.19 o 
  -2   2   6      297.59      248.58      6.40 o 
  -1   2   6     1425.83     1602.80     28.35 o 
   0   2   6      562.16      531.15     11.10 o 
   1   2   6       84.40       91.08      2.90 o 
   2   2   6     1042.55     1056.13     17.59 o 
   3   2   6       90.35       81.28      3.68 o 
   4   2   6       90.39       93.04      3.96 o 
   5   2   6        0.25        1.69      1.47 o 
   6   2   6       56.03       69.22      7.68 o 
   7   2   6        8.93       24.18      8.76 o 
   8   2   6       43.02       50.25      9.75 o 
   9   2   6        1.86       -0.74      4.93 o 
 -11   3   6        3.38        3.44      8.21 o 
 -10   3   6        0.57        1.48      2.41 o 
  -9   3   6       57.10       57.59      4.73 o 
  -8   3   6       12.38       12.35      2.62 o 
  -7   3   6        5.66        5.27      1.92 o 
  -6   3   6        1.18        3.64      1.53 o 
  -5   3   6       37.83       33.73      2.83 o 
  -4   3   6     1120.40     1247.18     21.00 o 
  -3   3   6       12.86        7.41      1.43 o 
  -2   3   6     1119.99     1163.76     21.65 o 
  -1   3   6     1342.28     1388.03     24.91 o 
   0   3   6     1174.96     1096.96     20.69 o 
   1   3   6      417.37      484.14      8.92 o 
   2   3   6        4.01       12.40      1.43 o 
   3   3   6      509.57      543.72     10.55 o 
   4   3   6      369.34      341.73      8.88 o 
   5   3   6      177.93      193.07      7.18 o 
   6   3   6        7.37        9.43      3.32 o 
   7   3   6       16.67       15.64      4.14 o 
   8   3   6       89.24       80.10     13.10 o 
   9   3   6       14.81       23.82      5.13 o 
 -11   4   6       25.52       33.49      8.68 o 
 -10   4   6       42.83       45.79      4.52 o 
  -9   4   6      313.31      284.15      9.41 o 
  -8   4   6       28.82       27.37      3.27 o 
  -7   4   6      287.89      294.75      8.42 o 
  -6   4   6       36.59       31.77      2.97 o 
  -5   4   6     1186.61     1239.11     21.53 o 
  -4   4   6      253.13      269.44      6.71 o 
  -3   4   6     2526.65     2723.32     41.74 o 
  -2   4   6      659.29      711.84     11.10 o 
  -1   4   6       32.22       21.65      1.51 o 
   0   4   6      437.04      419.81      9.32 o 
   1   4   6      300.05      297.97      6.09 o 
   2   4   6        6.35       28.45      2.04 o 
   3   4   6      475.60      462.75      9.27 o 
   4   4   6       42.39       42.22      3.43 o 
   5   4   6       58.89       51.21      5.74 o 
   6   4   6       22.01       18.01      4.11 o 
   7   4   6       22.54       25.64      6.33 o 
   8   4   6      135.11      118.60     21.64 o 
   9   4   6        8.60       17.87      5.01 o 
 -10   5   6      104.24      104.00      6.58 o 
  -9   5   6       25.47       29.26      3.60 o 
  -8   5   6      159.93      178.55      6.79 o 
  -7   5   6      528.81      547.04     12.61 o 
  -6   5   6       73.91       81.84      7.72 o 
  -5   5   6       17.56       31.09      2.80 o 
  -4   5   6      466.80      464.20      8.59 o 
  -3   5   6       37.33       45.20      2.70 o 
  -2   5   6       23.71       20.05      2.01 o 
  -1   5   6      853.59      838.15     12.67 o 
   0   5   6       10.29       14.74      1.58 o 
   1   5   6       48.14       49.85      1.91 o 
   2   5   6     1336.95     1337.39     26.55 o 
   3   5   6       15.59        5.27      2.37 o 
   4   5   6      582.59      538.06     18.10 o 
   5   5   6      220.81      212.09     13.03 o 
   6   5   6       43.88       43.44      6.92 o 
   7   5   6       28.31       28.35      5.24 o 
   8   5   6       21.61       21.13      4.82 o 
   9   5   6        4.31        6.72      3.95 o 
 -10   6   6       33.07       35.61      8.65 o 
  -9   6   6       83.64       76.63      5.40 o 
  -8   6   6      300.88      305.80      9.16 o 
  -7   6   6      220.38      194.67      6.68 o 
  -6   6   6      403.26      414.58     10.04 o 
  -5   6   6      544.80      531.83     10.01 o 
  -4   6   6      430.04      407.01      9.92 o 
  -3   6   6      109.28       87.92      3.46 o 
  -2   6   6      959.67     1059.67     16.04 o 
  -1   6   6     2846.27     3091.77     41.30 o 
   0   6   6      961.61     1258.15     20.73 o 
   1   6   6     1762.26     1743.03     27.72 o 
   2   6   6       38.38       51.02      4.31 o 
   3   6   6       96.77       94.93      6.63 o 
   4   6   6       15.27       20.19      7.40 o 
   5   6   6        1.86        1.48      3.50 o 
   6   6   6      108.51      117.02      9.21 o 
   7   6   6      113.52      108.37      9.52 o 
   8   6   6       17.86       18.02      6.40 o 
   9   6   6       22.04       22.74      7.87 o 
 -10   7   6       12.36       23.66      5.58 o 
  -9   7   6        0.45        0.16      3.02 o 
  -8   7   6      312.25      292.51      9.63 o 
  -7   7   6        5.11        6.15      2.12 o 
  -6   7   6      754.57      738.92     15.07 o 
  -5   7   6      571.95      548.84     16.04 o 
  -4   7   6      137.41      127.75      4.51 o 
  -3   7   6      289.36      294.34      7.93 o 
  -2   7   6       21.17       17.33      1.70 o 
  -1   7   6      517.21      474.48      7.37 o 
   0   7   6      278.49      325.13      9.04 o 
   1   7   6      198.86      210.09      7.12 o 
   2   7   6      219.96      193.46      7.06 o 
   3   7   6      380.76      343.39     10.37 o 
   4   7   6      598.66      606.34     19.54 o 
   5   7   6        7.47       17.69      4.29 o 
   6   7   6       85.03       95.27      8.69 o 
   7   7   6       69.34       63.90      7.67 o 
   8   7   6        9.71       14.00      4.55 o 
  -9   8   6        0.01        8.52      5.41 o 
  -8   8   6        1.01       -0.08      2.73 o 
  -7   8   6       49.01       55.87      4.26 o 
  -6   8   6        2.84        5.17      2.21 o 
  -5   8   6       16.39       17.38      2.37 o 
  -4   8   6      830.29      859.44     14.45 o 
  -3   8   6     1143.89     1141.70     17.72 o 
  -2   8   6      339.60      388.78     12.26 o 
  -1   8   6      911.94      909.03     12.62 o 
   0   8   6      912.82      975.86     20.64 o 
   1   8   6      262.26      262.98     22.58 o 
   2   8   6       34.90       35.99      6.84 o 
   3   8   6      537.41      536.72     22.13 o 
   4   8   6      196.29      175.19      8.09 o 
   5   8   6      282.13      297.72     13.43 o 
   6   8   6      149.13      162.06     26.42 o 
   7   8   6        6.26       11.16      4.52 o 
   8   8   6        0.02       -0.22      3.69 o 
  -9   9   6        2.84        4.86      3.64 o 
  -8   9   6        4.19        7.36      3.66 o 
  -7   9   6        3.11        2.89      3.01 o 
  -6   9   6        3.10        3.23      2.22 o 
  -5   9   6       26.73       17.69      2.52 o 
  -4   9   6        5.73        9.45      1.55 o 
  -3   9   6        1.19        1.37      1.16 o 
  -2   9   6       11.24        8.65      1.44 o 
  -1   9   6       30.72       18.51      2.04 o 
   0   9   6       54.97       66.65      7.18 o 
   1   9   6        7.78       11.25      2.53 o 
   2   9   6      496.04      482.97     16.64 o 
   3   9   6      304.78      278.39      9.68 o 
   4   9   6       91.63       91.00      6.33 o 
   5   9   6      103.22      101.28      6.88 o 
   6   9   6      243.82      253.74     13.11 o 
   7   9   6       16.01       16.93      5.11 o 
  -9  10   6        1.10        7.12      4.28 o 
  -8  10   6        5.03        4.29      3.32 o 
  -7  10   6        6.40       -1.51      5.74 o 
  -6  10   6       34.06       42.19      5.57 o 
  -5  10   6        4.96        2.95      2.11 o 
  -4  10   6      144.80      144.72      4.72 o 
  -3  10   6      101.19      112.68      3.72 o 
  -2  10   6       97.94       98.01      4.27 o 
  -1  10   6       93.16       96.11      9.16 o 
   0  10   6      172.16      168.99      7.23 o 
   1  10   6      413.15      419.84     11.96 o 
   2  10   6      638.37      617.98     19.44 o 
   3  10   6      600.94      591.30     15.83 o 
   4  10   6       28.55       16.74      3.41 o 
   5  10   6      179.01      142.92     11.15 o 
   6  10   6      257.88      245.51     18.40 o 
   7  10   6       60.61       65.28      8.04 o 
  -9  11   6       32.27       35.84      9.57 o 
  -8  11   6      127.58      133.83     10.89 o 
  -7  11   6       20.29       21.57      7.80 o 
  -6  11   6       89.93       96.11      8.15 o 
  -5  11   6       91.06       79.86      6.28 o 
  -4  11   6      168.37      158.59      6.73 o 
  -3  11   6       91.66       94.45      4.78 o 
  -2  11   6      176.97      162.72      6.44 o 
  -1  11   6       74.46       70.92      5.00 o 
   0  11   6       35.42       28.21      3.61 o 
   1  11   6     1261.86     1210.50     26.07 o 
   2  11   6      220.07      226.11      8.75 o 
   3  11   6      292.84      287.75     10.51 o 
   4  11   6        4.41        4.47      2.51 o 
   5  11   6      123.61      121.04      7.91 o 
   6  11   6       97.53      100.67      9.72 o 
   7  11   6        0.00        3.54      3.64 o 
  -8  12   6       26.82       32.20      6.17 o 
  -7  12   6        2.26        2.48      3.20 o 
  -6  12   6        5.35        8.21      3.38 o 
  -5  12   6       89.17       96.18      7.88 o 
  -4  12   6      244.21      241.50      8.99 o 
  -3  12   6      408.93      360.23     14.05 o 
  -2  12   6       94.46      101.95      6.22 o 
  -1  12   6      350.26      352.96     14.07 o 
   0  12   6     1230.74     1224.62     26.23 o 
   1  12   6        2.05        1.93      2.16 o 
   2  12   6        0.29       -1.01      2.01 o 
   3  12   6      149.17      152.16      8.30 o 
   4  12   6       12.83       13.14      4.15 o 
   5  12   6      100.27       87.49      7.11 o 
   6  12   6       39.93       45.22      8.61 o 
  -8  13   6        2.51        7.47      6.00 o 
  -7  13   6      185.27      189.80     17.52 o 
  -6  13   6       91.10       89.20     11.92 o 
  -5  13   6       97.32       84.30      7.83 o 
  -4  13   6        6.48       10.35      6.62 o 
  -3  13   6       30.49       17.50      6.73 o 
  -2  13   6      580.22      571.30     19.76 o 
  -1  13   6       34.27       35.97      4.25 o 
   0  13   6      256.81      223.89      7.49 o 
   1  13   6       60.76       69.61      6.94 o 
   2  13   6      202.01      172.48      7.88 o 
   3  13   6       25.62       26.85      4.05 o 
   4  13   6       36.32       32.90      4.52 o 
   5  13   6      160.14      167.50      9.58 o 
   6  13   6        8.22        7.16      4.19 o 
  -7  14   6        0.16        7.58      5.30 o 
  -6  14   6       28.15       28.26      7.06 o 
  -5  14   6        0.01        0.00      4.12 o 
  -4  14   6       23.72       29.25      4.86 o 
  -3  14   6        1.57        4.82      2.90 o 
  -2  14   6      154.24      159.71     10.72 o 
  -1  14   6       97.57      111.92      9.18 o 
   0  14   6       41.57       48.15      5.01 o 
   1  14   6        0.35        0.04      1.98 o 
   2  14   6       10.05        6.57      2.35 o 
   3  14   6       36.92       34.31      5.59 o 
   4  14   6       44.70       48.52      4.59 o 
   5  14   6        0.04        2.92      2.82 o 
  -7  15   6        7.83       12.14      6.26 o 
  -5  15   6        8.49        3.46      4.64 o 
  -4  15   6        5.46       -0.52      2.88 o 
  -3  15   6       41.40       32.38      6.18 o 
  -2  15   6       47.88       37.05      5.74 o 
  -1  15   6       22.60       31.67      9.71 o 
   0  15   6        7.41        4.96      3.06 o 
   1  15   6       10.80       10.41      7.76 o 
   2  15   6        2.08        2.80      2.21 o 
   3  15   6        1.48        2.31      3.29 o 
   4  15   6        0.48        3.91      2.65 o 
   5  15   6        0.45        5.87      3.25 o 
  -5  16   6       25.21       34.00      8.46 o 
  -4  16   6        8.12        8.03      5.85 o 
  -3  16   6       21.26       25.45      5.23 o 
  -2  16   6        4.99        3.77      3.31 o 
  -1  16   6       67.20       56.30     16.63 o 
   0  16   6        0.34        3.93      3.23 o 
   1  16   6       76.05       70.37      8.09 o 
   2  16   6       40.93       34.68      5.85 o 
   3  16   6        5.82       12.75      3.03 o 
   4  16   6       23.64       25.96      3.99 o 
  -5  17   6       21.22       24.80      8.32 o 
  -4  17   6       48.91       60.64      7.93 o 
  -3  17   6       23.09       28.97      5.66 o 
  -2  17   6       49.35       54.93      7.56 o 
  -1  17   6        4.73       -1.71      2.96 o 
   0  17   6        5.77       12.98      4.08 o 
   1  17   6       27.85       27.46      5.74 o 
   2  17   6       55.10       52.39      7.65 o 
   3  17   6        8.25       16.85      6.84 o 
  -3  18   6       44.19       57.62     11.11 o 
  -2  18   6        0.03        7.73      5.67 o 
  -1  18   6       27.10       32.82      9.20 o 
 -11   1   7        0.04        1.85      3.38 o 
 -10   1   7        0.15        0.49      1.86 o 
  -9   1   7       38.71       39.66      3.53 o 
  -8   1   7       33.56       29.25      2.92 o 
  -7   1   7      126.53      125.18      5.06 o 
  -6   1   7      130.62      118.51      5.19 o 
  -5   1   7      110.64       92.95      5.08 o 
  -4   1   7        7.88       12.64      1.77 o 
  -3   1   7      352.45      421.09      8.63 o 
  -2   1   7     1255.00     1355.29     25.05 o 
  -1   1   7       92.42      139.81      9.64 o 
   0   1   7      234.63      232.06      6.28 o 
   1   1   7     4044.86     4141.17     61.27 o 
   2   1   7      155.49      127.83      4.13 o 
   3   1   7       49.49       64.46      3.38 o 
   4   1   7      335.14      377.85      9.85 o 
   5   1   7      183.75      187.27      8.35 o 
   6   1   7      125.55      130.15      7.22 o 
   7   1   7       10.69       10.36      3.45 o 
   8   1   7       20.03       15.16      6.11 o 
 -11   2   7        0.10        2.09      3.37 o 
 -10   2   7       45.95       47.52      4.70 o 
  -9   2   7       89.75       91.21      8.29 o 
  -8   2   7       17.53       17.11      2.83 o 
  -7   2   7      242.39      218.43      7.13 o 
  -6   2   7       18.16       18.66      2.49 o 
  -5   2   7     1504.40     1592.75     26.68 o 
  -4   2   7      166.25      108.04      3.50 o 
  -3   2   7     5453.07     5848.92     84.52 o 
  -2   2   7        7.97        4.57      1.26 o 
  -1   2   7       56.85      116.76      5.00 o 
   0   2   7     4850.37     4960.03     84.48 o 
   1   2   7       13.38        8.61      1.33 o 
   2   2   7      302.10      312.70      6.96 o 
   3   2   7       52.54       68.04      3.65 o 
   4   2   7       22.42       22.68      5.96 o 
   5   2   7      172.36      170.46      7.45 o 
   6   2   7       16.41       15.72      3.92 o 
   7   2   7        6.68       14.99      4.29 o 
   8   2   7       51.82       69.13      8.24 o 
   9   2   7       35.29       42.32      9.64 o 
 -11   3   7        0.55       -2.54      3.95 o 
 -10   3   7       25.86       32.71      4.13 o 
  -9   3   7       53.10       56.91      4.71 o 
  -8   3   7        5.96        4.52      2.39 o 
  -7   3   7      115.55      110.91      5.58 o 
  -6   3   7      940.48      967.60     18.36 o 
  -5   3   7      944.41     1006.13     18.32 o 
  -4   3   7      119.58      126.64      5.01 o 
  -3   3   7       36.17       55.35      2.66 o 
  -2   3   7     3065.05     3162.66     54.48 o 
  -1   3   7       70.26       54.79      5.89 o 
   0   3   7      133.49      144.34      4.69 o 
   1   3   7       25.71       48.49      2.48 o 
   2   3   7      531.07      494.19      9.66 o 
   3   3   7     1173.37     1124.22     23.75 o 
   4   3   7      503.58      508.01     10.95 o 
   5   3   7      166.09      153.15     11.85 o 
   6   3   7      163.54      175.95      9.60 o 
   7   3   7      128.19      136.11      9.84 o 
   8   3   7        1.51       -0.07      3.16 o 
   9   3   7        0.66        3.69      3.98 o 
 -11   4   7       82.91       94.52      9.29 o 
 -10   4   7       26.36       32.08      3.96 o 
  -9   4   7      204.99      196.08      7.71 o 
  -8   4   7      496.67      479.66     12.10 o 
  -7   4   7      333.42      322.53      9.02 o 
  -6   4   7       35.55       41.04      3.44 o 
  -5   4   7        0.56        0.24      1.23 o 
  -4   4   7      481.10      501.10     10.44 o 
  -3   4   7       16.72       36.30      5.23 o 
  -2   4   7        7.59        2.47      1.07 o 
  -1   4   7       74.32      144.98      3.95 o 
   0   4   7     1031.16     1118.54     21.48 o 
   1   4   7       15.67       18.46      1.73 o 
   2   4   7      927.45     1101.11     19.33 o 
   3   4   7      165.53      161.58      6.02 o 
   4   4   7      113.42      119.81      8.17 o 
   5   4   7       20.92       23.19      4.35 o 
   6   4   7       67.46       51.91      6.45 o 
   7   4   7       56.93       60.56      7.07 o 
   8   4   7       25.38       30.32      5.29 o 
   9   4   7        0.14        4.65      3.86 o 
 -10   5   7        5.48        5.78      2.51 o 
  -9   5   7       27.63       29.24      4.73 o 
  -8   5   7      146.18      135.41      7.72 o 
  -7   5   7       10.21       13.14      2.49 o 
  -6   5   7       81.69       86.77      4.75 o 
  -5   5   7        0.20        2.92      1.78 o 
  -4   5   7       86.30       87.94      4.80 o 
  -3   5   7        0.18        3.32      1.13 o 
  -2   5   7       23.07        8.10      1.34 o 
  -1   5   7     1709.14     1745.65     24.44 o 
   0   5   7     1036.75     1074.90     21.94 o 
   1   5   7      101.69      108.05      3.23 o 
   2   5   7      640.08      661.51     26.57 o 
   3   5   7       38.29       36.36      4.60 o 
   4   5   7        0.59       -0.49      2.44 o 
   5   5   7       93.87       97.23     15.34 o 
   6   5   7      134.28      154.76     10.25 o 
   7   5   7        5.64        7.95      3.72 o 
   8   5   7        1.60        4.81      3.92 o 
   9   5   7        5.71        4.86      6.40 o 
 -10   6   7        2.31        0.78      3.59 o 
  -9   6   7      239.70      214.91      9.45 o 
  -8   6   7       76.75       91.35      5.63 o 
  -7   6   7      720.86      681.71     14.84 o 
  -6   6   7      117.03      116.19      7.40 o 
  -5   6   7       99.31      100.24      4.78 o 
  -4   6   7      367.97      378.80      8.68 o 
  -3   6   7     1353.24     1527.58     25.26 o 
  -2   6   7      104.47      118.74      3.59 o 
  -1   6   7       66.99       56.66      2.59 o 
   0   6   7     1333.20     1536.64     25.07 o 
   1   6   7       16.90       21.89      2.72 o 
   2   6   7      475.58      531.52     25.49 o 
   3   6   7      116.88       91.97      7.07 o 
   4   6   7        5.61        6.87      3.19 o 
   5   6   7      113.98       93.85     10.60 o 
   6   6   7        0.41        1.09      3.13 o 
   7   6   7      158.93      133.54     10.49 o 
   8   6   7       15.33       17.14      4.93 o 
 -10   7   7        1.93        1.34      4.14 o 
  -9   7   7        1.14        1.85      3.12 o 
  -8   7   7      142.65      144.26      6.76 o 
  -7   7   7       35.27       41.97      3.83 o 
  -6   7   7       13.04       16.75      2.69 o 
  -5   7   7      993.05     1007.83     21.97 o 
  -4   7   7       20.76       26.10      2.55 o 
  -3   7   7       27.14       30.29      2.52 o 
  -2   7   7      549.03      524.03      9.25 o 
  -1   7   7       77.61       86.02      2.88 o 
   0   7   7       14.70        8.46      2.06 o 
   1   7   7       24.95       33.89      3.42 o 
   2   7   7      323.52      346.81     26.58 o 
   3   7   7       41.62       32.15      3.82 o 
   4   7   7        9.55       13.15      3.72 o 
   5   7   7       12.87       11.51      3.94 o 
   6   7   7       77.11       73.74      7.88 o 
   7   7   7       14.78       16.30      7.62 o 
   8   7   7       25.87       26.43     13.32 o 
  -9   8   7       69.52       53.97     16.23 o 
  -8   8   7       64.19       65.86      7.69 o 
  -7   8   7      101.84      106.13      5.72 o 
  -6   8   7      247.42      227.59      8.63 o 
  -5   8   7       74.17       60.35      4.69 o 
  -4   8   7      559.62      568.45     11.95 o 
  -3   8   7      373.31      369.66      7.68 o 
  -2   8   7      330.82      327.47      6.88 o 
  -1   8   7      821.27      867.12     18.90 o 
   0   8   7      373.88      360.94     10.27 o 
   1   8   7      934.54      904.32     24.55 o 
   2   8   7      352.34      368.76     11.03 o 
   3   8   7      678.21      614.85     18.53 o 
   4   8   7      102.92       88.32     21.93 o 
   5   8   7       93.86      103.21      8.98 o 
   6   8   7        4.80        6.61      4.01 o 
   7   8   7       17.61       12.57      4.82 o 
   8   8   7      190.74      186.90     13.64 o 
  -9   9   7       54.24       46.91     10.05 o 
  -8   9   7       83.36       86.70      8.74 o 
  -7   9   7      101.99      108.89      8.82 o 
  -6   9   7      580.31      544.30     14.82 o 
  -5   9   7       10.34        6.78      1.99 o 
  -4   9   7     1043.32     1066.33     17.39 o 
  -3   9   7     1179.07     1207.82     30.56 o 
  -2   9   7      119.08      112.83      4.39 o 
  -1   9   7       60.80       61.86      4.55 o 
   0   9   7      324.05      327.82     11.82 o 
   1   9   7        8.61       11.29      3.23 o 
   2   9   7       44.63       52.44      5.49 o 
   3   9   7      712.12      738.93     18.54 o 
   4   9   7      261.92      244.99      9.52 o 
   5   9   7      277.09      255.34     12.79 o 
   6   9   7       57.71       55.33      7.18 o 
   7   9   7       23.32       16.15      4.87 o 
  -9  10   7        1.98        3.47      4.03 o 
  -8  10   7       20.40       11.41      4.13 o 
  -7  10   7        7.51        6.36      3.27 o 
  -6  10   7       12.24       10.65      3.40 o 
  -5  10   7      326.23      347.53     10.15 o 
  -4  10   7       23.44       26.64      2.29 o 
  -3  10   7      182.60      167.53      5.60 o 
  -2  10   7      568.80      622.43     15.10 o 
  -1  10   7      835.33      854.44     40.13 o 
   0  10   7       14.85       11.00      2.96 o 
   1  10   7      878.03      863.31     20.10 o 
   2  10   7     1274.49     1267.87     77.46 o 
   3  10   7        7.85        6.83      3.26 o 
   4  10   7        7.04        4.78      2.69 o 
   5  10   7       73.01       76.98      8.20 o 
   6  10   7      146.68      125.79     10.63 o 
   7  10   7        7.92        6.07      4.04 o 
  -9  11   7        0.06        4.34      6.55 o 
  -8  11   7        5.04       -0.36      3.86 o 
  -7  11   7       41.04       45.98      6.77 o 
  -6  11   7       33.18       43.58     10.56 o 
  -5  11   7      212.53      222.39     10.06 o 
  -4  11   7       13.12       12.60      2.36 o 
  -3  11   7       40.46       36.57      3.20 o 
  -2  11   7      228.07      254.98      8.92 o 
  -1  11   7       50.02       53.27      4.69 o 
   0  11   7      263.28      240.45      8.71 o 
   1  11   7      228.78      213.66      8.40 o 
   2  11   7      373.30      357.35     11.64 o 
   3  11   7        1.89        0.38      2.39 o 
   4  11   7      165.34      169.98      8.70 o 
   5  11   7       16.70       18.05      3.81 o 
   6  11   7       92.26       72.96      8.52 o 
  -8  12   7        0.00       -3.17      3.17 o 
  -7  12   7        8.74        5.05      3.68 o 
  -6  12   7       10.74        9.86      5.52 o 
  -5  12   7       16.76       15.06      5.74 o 
  -4  12   7       81.77       62.92      5.21 o 
  -3  12   7        1.44        1.10      2.00 o 
  -2  12   7       93.97      101.73      6.08 o 
  -1  12   7        5.24        3.22      3.58 o 
   0  12   7      127.71      140.59     11.43 o 
   1  12   7       24.16       15.81      3.18 o 
   2  12   7        6.19        5.35      2.68 o 
   3  12   7       16.04       13.55      3.17 o 
   4  12   7       20.50       14.53      3.51 o 
   5  12   7       53.02       75.80      9.66 o 
   6  12   7        9.14       14.75      5.26 o 
  -8  13   7        6.40        7.07      4.75 o 
  -7  13   7       11.36        8.90      5.81 o 
  -6  13   7        0.03       -2.28      3.53 o 
  -5  13   7       39.01       55.81      7.03 o 
  -4  13   7       13.78       15.38      3.85 o 
  -3  13   7        7.49       10.32      3.46 o 
  -2  13   7       20.18       11.15      3.71 o 
  -1  13   7        2.39        3.37      2.38 o 
   0  13   7        8.81       11.40      2.91 o 
   1  13   7      293.66      252.92     12.62 o 
   2  13   7        0.95       -0.14      3.71 o 
   3  13   7       43.99       48.05      7.70 o 
   4  13   7        0.67       -1.66      5.91 o 
   5  13   7       15.37       18.45      3.80 o 
  -7  14   7        0.45       -3.24      4.71 o 
  -5  14   7        1.20        6.92      4.64 o 
  -4  14   7        0.25        2.35      2.83 o 
  -3  14   7       53.94       46.90      6.66 o 
  -2  14   7       34.61       32.65      5.46 o 
  -1  14   7      262.62      250.55     17.04 o 
   0  14   7       69.64       82.86      5.42 o 
   1  14   7        8.30        9.52      3.67 o 
   2  14   7      117.95      117.44     17.86 o 
   3  14   7        0.72       -0.45      2.22 o 
   4  14   7        0.80        1.82      2.24 o 
   5  14   7        3.41        6.46      3.31 o 
  -5  15   7       86.52       89.71     12.22 o 
  -4  15   7       18.58       25.17      4.86 o 
  -3  15   7       12.85       19.82      4.55 o 
  -2  15   7       65.68       60.74      7.34 o 
  -1  15   7       55.61       43.39      6.25 o 
   0  15   7       60.28       64.32     17.85 o 
   1  15   7        2.51        2.08      2.18 o 
   2  15   7       78.07       80.83      8.24 o 
   3  15   7       73.78       69.39      5.58 o 
   4  15   7       50.93       54.18      5.12 o 
   5  15   7       19.79       32.23      8.76 o 
  -5  16   7        1.57        0.15      5.08 o 
  -4  16   7       12.86        8.62      4.13 o 
  -3  16   7        0.22        3.01      3.46 o 
  -2  16   7      146.55      137.84     11.08 o 
  -1  16   7       11.18       17.44      5.67 o 
   0  16   7       12.29        9.16      3.80 o 
   1  16   7       49.33       47.18      6.88 o 
   2  16   7       91.48       95.69      8.24 o 
   3  16   7        7.49       11.21      3.72 o 
   4  16   7        0.45        3.48      3.34 o 
  -5  17   7        4.87        3.90      5.59 o 
  -4  17   7        1.40       11.19      4.48 o 
  -3  17   7       13.53       10.84      5.85 o 
  -2  17   7       17.43       29.36     11.92 o 
  -1  17   7       10.38       10.23      3.96 o 
   0  17   7       23.44       21.25      5.02 o 
   1  17   7        8.37        9.12      4.18 o 
   2  17   7        0.01       -1.69      4.78 o 
 -11   0   8       43.11       55.34     10.52 o 
 -10   0   8       14.17       17.71      3.69 o 
  -9   0   8       33.63       23.65      3.85 o 
  -8   0   8      100.88       84.33      6.15 o 
  -7   0   8      230.10      239.03      8.60 o 
  -6   0   8       18.22        9.74      2.86 o 
  -5   0   8      278.91      276.05     15.09 o 
  -4   0   8     1038.99     1334.02     31.65 o 
  -3   0   8     6078.87     7262.26    147.74 o 
  -2   0   8      993.99     1048.42     36.13 o 
  -1   0   8      791.82      925.44     32.16 o 
   0   0   8       17.88        3.26      1.64 o 
   1   0   8     1529.45     1549.36     47.32 o 
   2   0   8     3784.49     3853.26     81.96 o 
   3   0   8       82.10      100.93     11.37 o 
   4   0   8      656.59      656.25     27.49 o 
   5   0   8        4.70        7.65      3.68 o 
   6   0   8        6.59        4.81      2.68 o 
   7   0   8        2.39       -1.99      3.53 o 
 -11   1   8        3.24        8.10      6.26 o 
 -10   1   8       10.27       15.38      3.71 o 
  -9   1   8       17.13       12.33      2.93 o 
  -8   1   8        6.89        8.96      2.98 o 
  -7   1   8      379.39      373.88     12.10 o 
  -6   1   8       41.49       45.68      3.17 o 
  -5   1   8      476.16      424.58      9.72 o 
  -4   1   8      173.80      136.44      4.58 o 
  -3   1   8     1047.76      866.23     15.26 o 
  -2   1   8      161.91      111.33      4.23 o 
  -1   1   8      772.33      750.42     19.12 o 
   0   1   8      911.87      925.20     18.41 o 
   1   1   8      870.11      837.96     14.71 o 
   2   1   8      534.88      493.80      9.97 o 
   3   1   8      742.84      668.41     12.95 o 
   4   1   8       56.44       65.63      3.99 o 
   5   1   8      156.49      179.12      7.17 o 
   6   1   8      183.80      230.29     10.87 o 
   7   1   8       23.11       38.03      5.56 o 
   8   1   8        4.78       11.11      5.15 o 
 -11   2   8       21.86       20.74      8.35 o 
 -10   2   8       18.66       17.41      3.27 o 
  -9   2   8        5.01        4.38      2.31 o 
  -8   2   8       61.90       58.47      4.57 o 
  -7   2   8       38.96       47.10      3.92 o 
  -6   2   8      284.44      277.54      7.86 o 
  -5   2   8       21.19       15.10      1.88 o 
  -4   2   8      630.65      693.13     13.25 o 
  -3   2   8     2125.91     2450.69     37.53 o 
  -2   2   8     1513.26     1798.94     39.34 o 
  -1   2   8      514.17      660.87     17.25 o 
   0   2   8      398.01      356.63      8.81 o 
   1   2   8     1578.95     1848.51     29.14 o 
   2   2   8      607.55      693.64     12.90 o 
   3   2   8       15.16       15.14      2.04 o 
   4   2   8       23.29       37.34      4.29 o 
   5   2   8       45.14       48.28      5.43 o 
   6   2   8      177.27      187.49     10.02 o 
   7   2   8        2.06        4.30      3.22 o 
   8   2   8        0.00        4.71      4.93 o 
   9   2   8       15.87       28.26      8.54 o 
 -11   3   8        2.97        3.91      4.03 o 
 -10   3   8        3.52        8.50      2.72 o 
  -9   3   8        4.22       10.46      3.28 o 
  -8   3   8       29.27       37.79      3.84 o 
  -7   3   8       30.26       32.61      3.46 o 
  -6   3   8        5.30        9.21      2.01 o 
  -5   3   8       43.43       40.26      3.30 o 
  -4   3   8      130.68      118.62      3.83 o 
  -3   3   8      365.63      402.11     13.90 o 
  -2   3   8      168.47      203.44      6.05 o 
  -1   3   8        0.29        4.68      1.75 o 
   0   3   8       77.75       70.23      3.57 o 
   1   3   8      546.21      684.41     12.44 o 
   2   3   8       23.86       36.42      2.53 o 
   3   3   8        2.75        7.85      2.09 o 
   4   3   8       72.53       79.91      5.01 o 
   5   3   8        2.46       -3.20      4.08 o 
   6   3   8      217.32      200.50     10.46 o 
   7   3   8       41.22       48.08     12.99 o 
   8   3   8        5.74       12.15      4.22 o 
   9   3   8        1.26        1.55      5.45 o 
 -11   4   8       15.09       14.75      4.99 o 
 -10   4   8        4.20        7.45      2.70 o 
  -9   4   8       15.34       17.50      3.13 o 
  -8   4   8       58.12       60.02      6.53 o 
  -7   4   8      197.80      178.47      6.53 o 
  -6   4   8       14.08       15.44      3.38 o 
  -5   4   8       20.94       21.45      3.98 o 
  -4   4   8       36.64       34.58      3.43 o 
  -3   4   8     1121.35     1042.14     20.74 o 
  -2   4   8      358.26      420.40      9.83 o 
  -1   4   8     7913.80     8941.75    150.65 o 
   0   4   8       24.35       31.24      2.63 o 
   1   4   8        4.29       17.80      3.31 o 
   2   4   8     2009.74     2244.13     37.49 o 
   3   4   8       65.12       60.80      5.80 o 
   4   4   8      182.10      168.70     13.84 o 
   5   4   8       39.26       41.62      5.51 o 
   6   4   8        2.80        4.23      2.94 o 
   7   4   8       15.54       24.11      5.04 o 
   8   4   8       14.65       19.62      6.15 o 
   9   4   8       12.81       18.10      7.58 o 
 -11   5   8        4.84        4.57      4.16 o 
 -10   5   8       11.70       19.90      3.40 o 
  -9   5   8       29.21       22.31      3.48 o 
  -8   5   8      109.77      118.87      6.37 o 
  -7   5   8      256.43      255.78      8.04 o 
  -6   5   8       86.97       89.36      5.13 o 
  -5   5   8      148.06      146.40      5.26 o 
  -4   5   8      658.85      632.86     14.84 o 
  -3   5   8      915.12     1056.09     18.21 o 
  -2   5   8       73.57       65.36      3.52 o 
  -1   5   8       22.63       13.15      2.28 o 
   0   5   8     1840.00     1901.21     34.93 o 
   1   5   8        3.13        3.80      1.21 o 
   2   5   8      177.15      169.67     10.16 o 
   3   5   8       51.17       74.73     14.79 o 
   4   5   8      756.15      746.55     22.51 o 
   5   5   8        0.14        0.72      2.76 o 
   6   5   8        0.04        1.08      2.68 o 
   7   5   8       67.71       61.73      7.52 o 
   8   5   8       52.95       55.93      7.36 o 
 -10   6   8       61.87       72.89      7.52 o 
  -9   6   8       35.37       25.35      3.54 o 
  -8   6   8       55.54       57.17      4.69 o 
  -7   6   8      232.09      220.22      9.51 o 
  -6   6   8     1519.24     1519.03     26.73 o 
  -5   6   8      362.54      351.70     10.45 o 
  -4   6   8      255.98      218.73      7.35 o 
  -3   6   8       88.38       83.62      3.33 o 
  -2   6   8       78.71       99.15      3.26 o 
  -1   6   8      190.93      171.21      4.89 o 
   0   6   8       92.06       95.91      3.75 o 
   1   6   8     1723.68     1842.26     48.65 o 
   2   6   8       40.56       33.65      4.51 o 
   3   6   8      439.99      457.81     29.40 o 
   4   6   8       55.08       48.31      5.96 o 
   5   6   8      339.99      376.80     15.29 o 
   6   6   8       70.81       67.91      7.65 o 
   7   6   8       61.36       75.67     12.33 o 
   8   6   8        0.04       -0.73      3.58 o 
 -10   7   8        2.45        7.14      5.81 o 
  -9   7   8      128.34      132.59      7.17 o 
  -8   7   8      103.95       88.19      5.65 o 
  -7   7   8       15.24       24.97      3.20 o 
  -6   7   8     1178.35     1239.38     26.79 o 
  -5   7   8      211.64      241.88      8.48 o 
  -4   7   8      353.06      354.75     10.78 o 
  -3   7   8        0.23        0.77      1.45 o 
  -2   7   8      739.27      704.99     11.82 o 
  -1   7   8      577.70      585.00     11.65 o 
   0   7   8        0.15        0.08      1.51 o 
   1   7   8        6.98        8.03      2.30 o 
   2   7   8      288.16      282.32     14.24 o 
   3   7   8       58.37       54.81      6.09 o 
   4   7   8        0.67        2.91      2.97 o 
   5   7   8      228.40      241.00     11.99 o 
   6   7   8      167.59      178.56     13.54 o 
   7   7   8        6.21        8.62      4.67 o 
   8   7   8       13.08        8.29      4.61 o 
  -9   8   8       67.58       52.90      7.21 o 
  -8   8   8       32.81       32.09      3.74 o 
  -7   8   8      217.45      194.34      8.44 o 
  -6   8   8       34.97       40.76      4.40 o 
  -5   8   8     1680.48     1693.76     33.83 o 
  -4   8   8      237.58      251.57      7.49 o 
  -3   8   8       14.50       15.47      1.93 o 
  -2   8   8       23.88       22.89      2.26 o 
  -1   8   8       41.16       32.83      4.91 o 
   0   8   8      466.23      499.76     21.90 o 
   1   8   8      402.32      420.21     11.92 o 
   2   8   8      181.94      169.03      9.98 o 
   3   8   8      412.87      430.61     15.87 o 
   4   8   8      785.43      816.64     25.18 o 
   5   8   8       20.14       11.60      3.80 o 
   6   8   8        0.03       -0.08      4.27 o 
   7   8   8       52.92       54.18      7.44 o 
  -9   9   8        0.07        3.10      3.67 o 
  -8   9   8       13.23       13.07      5.70 o 
  -7   9   8        2.71        3.48      2.67 o 
  -6   9   8        5.97        6.16      2.47 o 
  -5   9   8      242.20      250.51      7.55 o 
  -4   9   8       19.37       28.38      2.61 o 
  -3   9   8      493.01      450.70     14.04 o 
  -2   9   8      271.99      256.34      9.43 o 
  -1   9   8        9.16       13.61      2.67 o 
   0   9   8       17.95       20.40      3.19 o 
   1   9   8       44.63       34.81      4.07 o 
   2   9   8       86.96       78.89      5.89 o 
   3   9   8       56.09       40.41      7.11 o 
   4   9   8        9.37        5.41      3.38 o 
   5   9   8       16.10       14.40      4.35 o 
   6   9   8        2.74        5.57      3.48 o 
   7   9   8        0.34        7.57      4.26 o 
  -9  10   8       87.48       95.36      9.88 o 
  -8  10   8       16.84       21.20      4.94 o 
  -7  10   8        4.41        7.32      3.49 o 
  -6  10   8       12.12       12.78      3.09 o 
  -5  10   8        2.06        2.15      1.81 o 
  -4  10   8        6.44       10.27      2.20 o 
  -3  10   8      105.60      108.45      4.98 o 
  -2  10   8      576.68      585.32     15.88 o 
  -1  10   8      249.93      228.09      8.26 o 
   0  10   8      523.74      510.34     13.88 o 
   1  10   8       14.39       13.86      3.05 o 
   2  10   8       35.46       32.70      4.33 o 
   3  10   8      122.82      105.79      7.33 o 
   4  10   8        4.71        5.33      3.16 o 
   5  10   8       34.19       33.05      5.68 o 
   6  10   8        3.49        5.13      3.57 o 
  -9  11   8       47.13       49.01     10.60 o 
  -8  11   8        0.92        5.99      3.62 o 
  -7  11   8       75.04       69.17      7.75 o 
  -6  11   8      168.63      188.27     10.09 o 
  -5  11   8      200.45      187.36     11.48 o 
  -4  11   8       16.81       19.63      2.76 o 
  -3  11   8       11.41       12.46      2.81 o 
  -2  11   8      402.42      384.54     11.40 o 
  -1  11   8      490.85      471.17     13.20 o 
   0  11   8      646.29      587.81     15.58 o 
   1  11   8        9.73        6.40      3.16 o 
   2  11   8        8.21       13.78      3.21 o 
   3  11   8      107.31      116.28      7.58 o 
   4  11   8        8.41       14.17      3.48 o 
   5  11   8      158.67      182.57     30.80 o 
   6  11   8        6.65       11.52      4.13 o 
  -8  12   8        0.07        5.74      3.86 o 
  -7  12   8       50.66       65.35     11.04 o 
  -6  12   8       73.34       87.80     11.63 o 
  -5  12   8       18.35       20.99      4.31 o 
  -4  12   8       22.23       18.61      4.04 o 
  -3  12   8      215.22      216.96     10.29 o 
  -2  12   8       52.53       51.76      4.76 o 
  -1  12   8      116.99      124.28      9.21 o 
   0  12   8      375.21      382.39     12.04 o 
   1  12   8      340.46      326.16     11.68 o 
   2  12   8       81.17       80.40      6.41 o 
   3  12   8       88.59       77.44      6.57 o 
   4  12   8       90.00      101.11      7.54 o 
   5  12   8        0.20        2.86      3.79 o 
   6  12   8        5.03        3.83      5.67 o 
  -8  13   8       27.29       31.35      8.98 o 
  -7  13   8       21.79       13.32      5.89 o 
  -6  13   8        2.89        5.00      4.27 o 
  -5  13   8      595.00      589.85     29.00 o 
  -4  13   8       52.12       47.10      5.96 o 
  -3  13   8       89.17       84.51      7.95 o 
  -2  13   8        1.39        1.41      2.92 o 
  -1  13   8       41.14       28.59      3.97 o 
   0  13   8      307.09      300.00     14.44 o 
   1  13   8        1.00        0.48      2.16 o 
   2  13   8        6.18        8.67      3.42 o 
   3  13   8       21.40       26.02      5.00 o 
   4  13   8       29.59       30.51      4.48 o 
   5  13   8        8.05        6.43      4.34 o 
  -7  14   8        9.66        5.30      5.59 o 
  -5  14   8        6.55        7.29      4.93 o 
  -4  14   8       42.70       46.47      6.39 o 
  -3  14   8        3.52        7.28      3.15 o 
  -2  14   8        7.39        7.85      3.25 o 
  -1  14   8       21.45       18.05      3.57 o 
   0  14   8       26.28       33.33      4.42 o 
   1  14   8       35.30       35.46      4.49 o 
   2  14   8       26.39       29.34      4.40 o 
   3  14   8       10.39       18.18      3.93 o 
   4  14   8      138.37      146.52      9.44 o 
   5  14   8       32.44       41.58      9.13 o 
  -5  15   8        6.61       10.60      5.45 o 
  -4  15   8        9.11       10.11      3.98 o 
  -3  15   8        2.91        5.43      3.40 o 
  -2  15   8        0.78        3.12      2.96 o 
  -1  15   8       19.88       12.12      3.82 o 
   0  15   8        2.07        1.70      2.99 o 
   1  15   8       19.13       26.86      3.64 o 
   2  15   8       11.85        9.87      2.81 o 
   3  15   8        9.15       14.97      3.31 o 
   4  15   8        0.06        3.42      3.08 o 
  -5  16   8        6.86       22.59      7.21 o 
  -4  16   8       10.61       22.42      6.44 o 
  -3  16   8        8.54        7.71      4.08 o 
  -2  16   8        2.34        3.27      3.38 o 
  -1  16   8       11.92       10.82      9.20 o 
   0  16   8       25.37       32.79      6.22 o 
   1  16   8       38.89       40.15      6.81 o 
   2  16   8       50.87       65.00      5.62 o 
   3  16   8       12.73       14.67      5.57 o 
   4  16   8       36.82       46.36     10.08 o 
  -4  17   8        5.13        6.00      4.29 o 
  -3  17   8       21.10       25.69      7.58 o 
  -2  17   8        0.01       -0.61      3.02 o 
  -1  17   8        7.20       -1.89      3.06 o 
   0  17   8       28.83       31.35      6.06 o 
   1  17   8       11.88       16.93      6.70 o 
 -10   1   9        0.19        2.86      2.55 o 
  -9   1   9       13.13       20.42      2.89 o 
  -8   1   9       47.08       48.83      3.81 o 
  -7   1   9       52.80       54.00      3.71 o 
  -6   1   9      224.53      238.12      7.22 o 
  -5   1   9      815.85      761.44     14.92 o 
  -4   1   9       75.38       92.62      4.04 o 
  -3   1   9       62.96       85.45      3.65 o 
  -2   1   9        4.09        1.51      2.17 o 
  -1   1   9     3585.51     4068.66     87.29 o 
   0   1   9      289.42      315.81      9.10 o 
   1   1   9      181.79      166.28      4.85 o 
   2   1   9        0.63        2.67      1.41 o 
   3   1   9      527.69      554.51     11.55 o 
   4   1   9        6.16        6.51      1.99 o 
   5   1   9        5.44        3.68      1.82 o 
   6   1   9       14.43       23.46      4.43 o 
   7   1   9       58.72       56.15      9.42 o 
 -10   2   9        8.45       10.73      2.68 o 
  -9   2   9       83.75       78.94      6.74 o 
  -8   2   9        0.10        0.99      1.70 o 
  -7   2   9      305.34      282.37      7.53 o 
  -6   2   9      367.93      342.71      8.04 o 
  -5   2   9      146.00      150.87      5.29 o 
  -4   2   9      301.07      301.10      7.55 o 
  -3   2   9       29.45       42.92      3.32 o 
  -2   2   9     1763.65     1967.38     35.80 o 
  -1   2   9     2321.89     2722.09     59.99 o 
   0   2   9      276.24      285.37      7.83 o 
   1   2   9     1253.69     1247.09     20.87 o 
   2   2   9      380.31      372.05      9.58 o 
   3   2   9      385.23      362.82     28.53 o 
   4   2   9     1291.82     1300.25     23.00 o 
   5   2   9        0.38        3.97      2.75 o 
   6   2   9        7.03        9.69      3.46 o 
   7   2   9        9.17       10.51      5.23 o 
   8   2   9       14.63       23.18      6.77 o 
 -10   3   9       39.73       42.22      4.53 o 
  -9   3   9        0.04        3.15      2.21 o 
  -8   3   9       25.52       25.73      3.31 o 
  -7   3   9      163.61      175.17      7.49 o 
  -6   3   9        9.48       12.32      2.19 o 
  -5   3   9      939.94      937.43     16.80 o 
  -4   3   9      228.24      213.61      6.14 o 
  -3   3   9      108.14      124.83      4.89 o 
  -2   3   9        3.89       13.77      2.15 o 
  -1   3   9     1912.99     1845.37     34.26 o 
   0   3   9      231.49      226.77      6.82 o 
   1   3   9      141.38      168.52      5.47 o 
   2   3   9       26.41       31.49      2.55 o 
   3   3   9       41.42       43.47      3.17 o 
   4   3   9        1.10        0.98      2.54 o 
   5   3   9      230.14      225.60     10.82 o 
   6   3   9      210.66      197.53     10.59 o 
   7   3   9        0.54        8.28     11.00 o 
   8   3   9        2.74        6.21      4.16 o 
 -10   4   9       32.87       33.61      4.17 o 
  -9   4   9      207.61      195.78      7.94 o 
  -8   4   9       27.86       25.81      3.38 o 
  -7   4   9       11.91        9.56      2.35 o 
  -6   4   9      361.66      384.27     15.34 o 
  -5   4   9      477.09      491.07      9.83 o 
  -4   4   9      660.45      666.58     22.75 o 
  -3   4   9      359.81      356.34      9.38 o 
  -2   4   9       60.44       87.52      3.96 o 
  -1   4   9      372.81      357.64      9.32 o 
   0   4   9       28.65       29.52      2.78 o 
   1   4   9      988.51      961.64     16.82 o 
   2   4   9      468.93      494.54     10.16 o 
   3   4   9       72.43       57.63      6.95 o 
   4   4   9       77.08       86.14      7.31 o 
   5   4   9      284.75      277.56     12.88 o 
   6   4   9        0.62        2.55      3.04 o 
   7   4   9        3.85       12.08      3.98 o 
   8   4   9       26.92       24.14      6.81 o 
 -10   5   9        4.57        5.67      2.80 o 
  -9   5   9       18.93       20.87      3.45 o 
  -8   5   9       20.84       19.09      3.06 o 
  -7   5   9        0.00        2.38      1.93 o 
  -6   5   9        5.91        3.37      1.91 o 
  -5   5   9      640.40      651.36     19.56 o 
  -4   5   9        0.64        0.76      1.26 o 
  -3   5   9       35.57       28.83      2.80 o 
  -2   5   9       68.96       58.53      6.02 o 
  -1   5   9       48.04       65.04      4.40 o 
   0   5   9       93.38       73.47      4.86 o 
   1   5   9      386.84      318.74      9.35 o 
   2   5   9        0.86        5.65      3.35 o 
   3   5   9        0.40        0.01      3.97 o 
   4   5   9      229.38      219.77     15.71 o 
   5   5   9       40.44       35.93      5.55 o 
   6   5   9       73.64       75.18      7.91 o 
   7   5   9       71.48       76.31      8.35 o 
   8   5   9        4.76        5.94      4.09 o 
 -10   6   9        0.03        7.77      2.91 o 
  -9   6   9      132.94      135.02      7.32 o 
  -8   6   9        0.00        1.71      2.17 o 
  -7   6   9     1039.04      991.21     19.89 o 
  -6   6   9       37.22       38.81      3.62 o 
  -5   6   9      516.40      529.44     13.93 o 
  -4   6   9      260.58      253.19      6.94 o 
  -3   6   9       15.16       15.66      2.20 o 
  -2   6   9       35.17       34.98      2.57 o 
  -1   6   9      457.12      404.77     10.29 o 
   0   6   9        0.74        7.88      2.48 o 
   1   6   9      151.15      142.68     13.17 o 
   2   6   9      142.27      135.45      7.73 o 
   3   6   9      130.00      115.74      8.32 o 
   4   6   9      174.48      144.84     20.42 o 
   5   6   9        8.56       13.55      3.95 o 
   6   6   9      235.52      252.94     18.47 o 
   7   6   9       20.30       21.52      5.05 o 
   8   6   9        0.86        9.42      6.92 o 
  -9   7   9      126.21      124.25      8.73 o 
  -8   7   9       55.56       52.10      4.56 o 
  -7   7   9        8.51        9.35      3.55 o 
  -6   7   9      103.10       86.39      6.10 o 
  -5   7   9      391.46      367.24     11.05 o 
  -4   7   9       97.34      108.21      7.22 o 
  -3   7   9      129.60      106.27      4.21 o 
  -2   7   9      458.85      482.09      9.05 o 
  -1   7   9      300.33      269.51     13.01 o 
   0   7   9        1.74        6.57      2.71 o 
   1   7   9       20.01       20.39      3.77 o 
   2   7   9      317.93      302.33     12.25 o 
   3   7   9        0.30       -0.25      2.68 o 
   4   7   9      379.44      369.93     20.39 o 
   5   7   9        0.45        1.21      3.02 o 
   6   7   9       30.19       29.25     13.69 o 
   7   7   9        9.94        5.99      3.72 o 
  -9   8   9        1.26        6.28      3.76 o 
  -8   8   9        2.88        4.59      2.69 o 
  -7   8   9      693.75      675.82     18.03 o 
  -6   8   9       28.96       30.35      4.02 o 
  -5   8   9      587.04      527.77     14.12 o 
  -4   8   9      681.03      668.22     13.80 o 
  -3   8   9      316.38      318.90      6.46 o 
  -2   8   9      716.43      675.04     16.24 o 
  -1   8   9      102.35      105.58      7.12 o 
   0   8   9      318.84      295.89     10.12 o 
   1   8   9      424.33      450.75     13.29 o 
   2   8   9      219.18      203.83     13.69 o 
   3   8   9      303.63      301.23     13.08 o 
   4   8   9       51.10       42.51      8.94 o 
   5   8   9      182.79      176.97     14.68 o 
   6   8   9        2.44        6.82      3.77 o 
   7   8   9        5.95       10.89      4.68 o 
  -9   9   9       34.33       28.99      5.91 o 
  -8   9   9       16.41        9.92      4.13 o 
  -7   9   9       79.21       84.03      6.55 o 
  -6   9   9        9.38        8.46      2.81 o 
  -5   9   9      277.95      271.53      9.39 o 
  -4   9   9     1359.63     1366.69     21.76 o 
  -3   9   9      117.21      129.88      5.21 o 
  -2   9   9       75.07       83.11      5.48 o 
  -1   9   9      497.13      473.51     13.09 o 
   0   9   9      165.46      171.44      7.36 o 
   1   9   9      122.61      127.86      7.15 o 
   2   9   9      291.48      294.64     11.37 o 
   3   9   9        0.09       -0.16      2.84 o 
   4   9   9        1.31        3.56      3.08 o 
   5   9   9      102.45      125.91     13.47 o 
   6   9   9        9.63       16.20      7.32 o 
  -9  10   9      108.38       91.53     11.37 o 
  -8  10   9       50.25       50.67      7.02 o 
  -7  10   9       54.41       49.54      6.53 o 
  -6  10   9        7.08        8.40      2.84 o 
  -5  10   9      278.09      263.61      9.27 o 
  -4  10   9        1.54        3.55      1.96 o 
  -3  10   9     1025.75      972.17     18.62 o 
  -2  10   9       17.50       26.12      3.42 o 
  -1  10   9      185.07      200.05      8.00 o 
   0  10   9      130.78      164.39      9.53 o 
   1  10   9      517.39      506.33     20.61 o 
   2  10   9      231.46      247.70      9.80 o 
   3  10   9      320.68      300.12     17.40 o 
   4  10   9       17.38       17.83      4.79 o 
   5  10   9       63.33       66.77      8.01 o 
   6  10   9       37.05       32.32      6.19 o 
  -8  11   9        4.12       10.07      4.19 o 
  -7  11   9       14.52       12.15      4.16 o 
  -6  11   9       46.18       40.33      8.24 o 
  -5  11   9       20.73       21.13      3.58 o 
  -4  11   9        2.91        3.91      1.94 o 
  -3  11   9     1502.30     1453.16     30.19 o 
  -2  11   9       16.63       17.44      3.16 o 
  -1  11   9      195.48      177.54     10.78 o 
   0  11   9      148.45      160.19      7.75 o 
   1  11   9        0.02        0.39      2.32 o 
   2  11   9       46.98       42.77      4.87 o 
   3  11   9       45.75       44.49      5.10 o 
   4  11   9        0.48        1.30      5.52 o 
   5  11   9        0.76        2.13      3.56 o 
   6  11   9        1.14        2.00      4.08 o 
  -8  12   9       16.51       36.43      9.49 o 
  -7  12   9        8.58       17.66      6.18 o 
  -6  12   9       34.78       44.67      8.83 o 
  -5  12   9        0.74        0.37      2.70 o 
  -4  12   9      102.48       80.79      6.10 o 
  -3  12   9       15.70       11.12      3.07 o 
  -2  12   9      241.84      214.32      9.31 o 
  -1  12   9      150.04      146.22      7.89 o 
   0  12   9       66.01       66.89      5.85 o 
   1  12   9       32.74       26.25      4.02 o 
   2  12   9        7.83       12.38      3.33 o 
   3  12   9       10.37       11.89      3.42 o 
   4  12   9        1.91       -1.16      5.89 o 
   5  12   9        0.40        1.24      3.25 o 
  -7  13   9       40.52       44.38      9.79 o 
  -5  13   9        3.40       -2.28      3.53 o 
  -4  13   9        1.56        1.93      2.67 o 
  -3  13   9      241.66      209.27     13.10 o 
  -2  13   9        0.37       -0.46      2.26 o 
  -1  13   9       10.80        8.37      3.05 o 
   0  13   9       27.30       37.79      4.65 o 
   1  13   9       48.44       47.57      8.06 o 
   2  13   9       57.29       51.20      7.89 o 
   3  13   9        2.84        2.29      2.58 o 
   4  13   9       37.03       39.96      7.18 o 
   5  13   9        8.60       12.00      5.20 o 
  -5  14   9       80.12      115.54     13.91 o 
  -4  14   9       22.33       12.51      4.03 o 
  -3  14   9       17.92       21.07      4.53 o 
  -2  14   9        7.68       10.08      3.48 o 
  -1  14   9      179.89      181.18     11.07 o 
   0  14   9       17.36       13.49      3.42 o 
   1  14   9        4.20        3.97      2.72 o 
   2  14   9      155.38      168.10      9.60 o 
   3  14   9       11.87       11.44      3.51 o 
   4  14   9        0.01        2.71      3.09 o 
  -5  15   9       87.25       76.76     12.07 o 
  -4  15   9        4.08        7.94      3.47 o 
  -3  15   9      292.83      264.87     14.20 o 
  -2  15   9        2.79        4.54      3.14 o 
  -1  15   9       38.33       39.85      8.13 o 
   0  15   9        0.27        3.07      3.14 o 
   1  15   9        0.50        0.25      2.41 o 
   2  15   9       47.65       44.21      5.37 o 
   3  15   9        0.82        1.34      2.91 o 
  -5  16   9       19.44       29.66      7.73 o 
  -4  16   9        1.34        1.37      3.20 o 
  -3  16   9        4.21       10.58      3.85 o 
  -2  16   9        0.19        3.30      3.21 o 
  -1  16   9        9.40        8.43      3.51 o 
   0  16   9       98.40      106.17     12.69 o 
   1  16   9       62.67       59.77      5.50 o 
   2  16   9        6.36       11.49      3.21 o 
   3  16   9        3.77        3.70      4.24 o 
  -3  17   9       11.01       14.50      7.14 o 
  -2  17   9        0.25       14.42      6.40 o 
  -1  17   9       29.44       35.69      9.13 o 
 -10   0  10       57.81       60.44      7.83 o 
  -9   0  10      263.79      262.85     12.89 o 
  -8   0  10        2.12        0.69      2.76 o 
  -7   0  10      551.25      550.76     21.75 o 
  -6   0  10       15.88       17.37      3.54 o 
  -5   0  10     1883.36     1973.96     45.84 o 
  -4   0  10      766.05      690.84     19.33 o 
  -3   0  10       47.48       52.40      6.77 o 
  -2   0  10      220.40      225.42     12.44 o 
  -1   0  10        3.38       15.16      3.75 o 
   0   0  10       51.07       61.60      4.78 o 
   1   0  10      108.42       97.26      5.69 o 
   2   0  10      327.21      332.18     11.40 o 
   3   0  10     2214.93     2418.16     76.57 o 
   4   0  10      307.03      281.04     11.16 o 
   5   0  10        0.31        1.83      4.08 o 
   6   0  10      497.55      523.25     25.98 o 
 -10   1  10       17.63       30.25      4.06 o 
  -9   1  10       27.47       24.42      3.46 o 
  -8   1  10       23.77       28.63      3.51 o 
  -7   1  10       18.34       19.07      2.80 o 
  -6   1  10       53.48       54.31      3.97 o 
  -5   1  10     1080.06     1024.32     18.94 o 
  -4   1  10       50.90       38.21      3.07 o 
  -3   1  10      873.80      702.00     15.65 o 
  -2   1  10      225.66      277.15      9.99 o 
  -1   1  10      197.09      173.70      7.28 o 
   0   1  10       11.20       14.34      1.88 o 
   1   1  10     3562.90     3931.00     59.40 o 
   2   1  10        8.65        7.19      3.28 o 
   3   1  10        0.01       -0.14      1.51 o 
   4   1  10       10.14        9.58      2.14 o 
   5   1  10        5.87        8.70      2.93 o 
   6   1  10        3.61        3.82      2.91 o 
   7   1  10       34.50       39.15      8.24 o 
 -10   2  10        2.04        2.69      2.70 o 
  -9   2  10        3.80        7.13      2.30 o 
  -8   2  10       12.07       12.42      2.26 o 
  -7   2  10      168.45      179.71      6.69 o 
  -6   2  10      191.71      203.59      6.76 o 
  -5   2  10      157.66      146.55      6.52 o 
  -4   2  10       38.68       28.85      2.81 o 
  -3   2  10      530.56      487.06     11.98 o 
  -2   2  10      130.29       85.35      5.34 o 
  -1   2  10     1021.47     1026.93     25.74 o 
   0   2  10       38.99       47.40      3.57 o 
   1   2  10      620.54      672.70     12.89 o 
   2   2  10      519.60      461.29     24.89 o 
   3   2  10      195.79      234.31     10.68 o 
   4   2  10      110.50      102.11      7.59 o 
   5   2  10       85.18       94.54      7.87 o 
   6   2  10        0.43        2.99      3.02 o 
   7   2  10        9.18       13.91      6.99 o 
 -10   3  10        0.85        0.98      2.16 o 
  -9   3  10        7.85        3.42      1.97 o 
  -8   3  10      101.82      108.24      5.63 o 
  -7   3  10      115.75      105.11      5.21 o 
  -6   3  10        5.15        6.00      1.75 o 
  -5   3  10        2.76        1.06      1.36 o 
  -4   3  10      566.43      599.15     14.29 o 
  -3   3  10        2.10        2.40      1.50 o 
  -2   3  10      331.20      328.28     11.13 o 
  -1   3  10      154.77      149.91      5.59 o 
   0   3  10        0.36       -1.35      1.35 o 
   1   3  10      387.12      459.04      9.73 o 
   2   3  10        0.36       -0.22      1.37 o 
   3   3  10      381.30      397.32     14.21 o 
   4   3  10        3.92        7.07      3.12 o 
   5   3  10       65.75       65.35      6.95 o 
   6   3  10       87.15       97.63      8.74 o 
   7   3  10        4.59        7.76      6.22 o 
   8   3  10       97.78      125.11     15.38 o 
 -10   4  10       12.82       16.46      3.31 o 
  -9   4  10       24.32       27.02      4.19 o 
  -8   4  10        0.96        3.14      2.08 o 
  -7   4  10      268.47      264.97      7.48 o 
  -6   4  10        0.59       -1.27      1.27 o 
  -5   4  10       23.86       31.23      3.03 o 
  -4   4  10        4.42        5.94      1.87 o 
  -3   4  10        6.82        2.03      1.37 o 
  -2   4  10      405.38      437.38     10.69 o 
  -1   4  10       16.27       11.31      2.08 o 
   0   4  10      217.16      250.09      7.56 o 
   1   4  10     1637.97     1706.82     27.86 o 
   2   4  10      142.54      150.24      7.86 o 
   3   4  10        0.53        2.80      2.63 o 
   4   4  10        3.92        3.82      2.81 o 
   5   4  10      103.02       84.01     12.03 o 
   6   4  10       68.41       71.93      7.80 o 
   7   4  10        0.04        2.05      3.57 o 
   8   4  10       11.38       17.80      5.38 o 
 -10   5  10       28.36       28.92      4.06 o 
  -9   5  10        0.48       -0.42      2.12 o 
  -8   5  10       94.07       88.81      5.87 o 
  -7   5  10      485.78      463.14     13.67 o 
  -6   5  10      631.64      611.55     12.13 o 
  -5   5  10     1111.42     1071.26     19.94 o 
  -4   5  10       10.10       10.28      2.19 o 
  -3   5  10      114.41      103.70      7.75 o 
  -2   5  10      227.65      198.18      8.91 o 
  -1   5  10        1.65        1.23      1.43 o 
   0   5  10      288.66      269.46      8.08 o 
   1   5  10      509.08      487.83     15.89 o 
   2   5  10      185.96      176.16      8.96 o 
   3   5  10       21.02       24.80      4.37 o 
   4   5  10       41.35       36.49      5.45 o 
   5   5  10        0.27        3.79      3.09 o 
   6   5  10      200.78      214.35     11.78 o 
   7   5  10       17.69       20.20      5.45 o 
   8   5  10        3.66        4.93      6.33 o 
 -10   6  10       16.23       14.10      4.74 o 
  -9   6  10      284.16      291.55      9.85 o 
  -8   6  10      229.00      246.60      8.78 o 
  -7   6  10       19.76       27.20      3.38 o 
  -6   6  10        9.96       14.62      3.92 o 
  -5   6  10      305.01      299.05      9.40 o 
  -4   6  10      375.57      396.86     10.86 o 
  -3   6  10      554.95      534.61     12.74 o 
  -2   6  10       11.10        7.71      1.52 o 
  -1   6  10       27.01       31.41      3.05 o 
   0   6  10      596.84      612.87     18.64 o 
   1   6  10      133.16      146.43     13.87 o 
   2   6  10        2.71       12.48      3.22 o 
   3   6  10      624.79      650.46     20.79 o 
   4   6  10      142.29      148.53     18.44 o 
   5   6  10       87.14       87.32      8.34 o 
   6   6  10        6.88        9.70      5.04 o 
   7   6  10      127.47      132.82     11.11 o 
 -10   7  10        0.57        8.64      4.11 o 
  -9   7  10       92.08       81.92      6.10 o 
  -8   7  10        1.42        3.48      2.32 o 
  -7   7  10       50.60       66.68      6.09 o 
  -6   7  10       86.80       81.45      6.07 o 
  -5   7  10       13.96       12.83      2.29 o 
  -4   7  10      885.61      838.57     18.55 o 
  -3   7  10      575.10      529.13     11.17 o 
  -2   7  10       17.78       29.79      9.46 o 
  -1   7  10      141.49      156.73      8.12 o 
   0   7  10      640.19      683.39     35.47 o 
   1   7  10      193.85      192.36      9.46 o 
   2   7  10       16.83       11.15      3.47 o 
   3   7  10      131.32      118.12     14.61 o 
   4   7  10       24.34       35.66      5.64 o 
   5   7  10        2.81        7.33      3.69 o 
   6   7  10        2.37        3.13      4.82 o 
   7   7  10       21.12       25.47      6.73 o 
  -9   8  10       19.64       27.02      5.34 o 
  -8   8  10      105.68      103.00      7.57 o 
  -7   8  10      512.72      497.42     20.33 o 
  -6   8  10       84.57       98.75      6.63 o 
  -5   8  10      734.79      705.48     17.03 o 
  -4   8  10      313.43      268.96     11.40 o 
  -3   8  10      324.07      336.17     12.90 o 
  -2   8  10      857.98      862.03     31.76 o 
  -1   8  10        1.13        2.96      3.24 o 
   0   8  10       79.80       91.21     11.26 o 
   1   8  10      195.08      205.18     12.07 o 
   2   8  10      347.85      339.57     13.81 o 
   3   8  10      128.15      125.88      9.42 o 
   4   8  10        1.10        0.99      2.85 o 
   5   8  10      154.74      156.67     11.29 o 
   6   8  10        0.94        4.14      3.59 o 
  -9   9  10        5.98       12.06      4.41 o 
  -8   9  10        1.03        1.50      2.80 o 
  -7   9  10        1.30        2.77      3.25 o 
  -6   9  10        0.71        1.80      2.51 o 
  -5   9  10        1.35        4.57      2.92 o 
  -4   9  10       38.29       48.24      5.36 o 
  -3   9  10       54.18       56.86      6.10 o 
  -2   9  10      108.85      115.17      8.69 o 
  -1   9  10      569.92      582.19     15.43 o 
   0   9  10       14.13       15.25      3.21 o 
   1   9  10       39.86       32.13      5.28 o 
   2   9  10       10.68        5.18      6.18 o 
   3   9  10        1.81       -0.27      3.27 o 
   4   9  10       12.78       16.88      4.82 o 
   5   9  10        0.01        2.22      3.46 o 
   6   9  10       21.60       20.86      4.97 o 
  -9  10  10        1.93        6.92      6.11 o 
  -8  10  10        7.50        7.24      8.17 o 
  -7  10  10       46.44       48.81      5.36 o 
  -6  10  10        2.38        2.27      2.36 o 
  -5  10  10      162.76      171.86      7.51 o 
  -4  10  10        7.21       12.64      2.45 o 
  -3  10  10      455.17      459.88     13.18 o 
  -2  10  10      322.34      268.71     10.98 o 
  -1  10  10       50.89       61.46      5.52 o 
   0  10  10      725.38      641.06     16.94 o 
   1  10  10       36.88       41.75      4.88 o 
   2  10  10       91.82       84.12      8.09 o 
   3  10  10        2.33        0.33      3.17 o 
   4  10  10       13.31       24.35      5.39 o 
   5  10  10       11.76       11.25      4.60 o 
   6  10  10        6.14       11.22      4.66 o 
  -8  11  10       26.40       34.41      6.17 o 
  -7  11  10       20.45       19.36      7.14 o 
  -6  11  10        2.22        2.62      3.26 o 
  -5  11  10       92.27       94.30      8.04 o 
  -4  11  10      103.25      121.58      7.12 o 
  -3  11  10       89.27      109.12      6.85 o 
  -2  11  10      189.93      195.69      8.24 o 
  -1  11  10      201.09      200.58     11.18 o 
   0  11  10       60.57       64.78      5.82 o 
   1  11  10      152.06      133.10      7.95 o 
   2  11  10       26.30       20.34      3.83 o 
   3  11  10        1.94        2.36      6.77 o 
   4  11  10       14.33       21.50      5.15 o 
   5  11  10        3.85       10.48      4.16 o 
  -8  12  10       57.81       59.61     11.48 o 
  -7  12  10      125.09      131.88     15.16 o 
  -6  12  10        9.93       12.95      6.03 o 
  -5  12  10       29.72       31.72      6.99 o 
  -4  12  10       23.49       20.92      4.86 o 
  -3  12  10      211.05      229.95     11.18 o 
  -2  12  10       87.01       78.86      6.22 o 
  -1  12  10      120.50      124.91      7.66 o 
   0  12  10       17.74       18.79      4.05 o 
   1  12  10      117.25      117.70      7.77 o 
   2  12  10       83.77       87.42      7.04 o 
   3  12  10       35.35       34.14      5.94 o 
   4  12  10      129.99      129.43     11.03 o 
   5  12  10       44.25       55.30      8.08 o 
  -7  13  10        0.02       -3.83      4.86 o 
  -5  13  10       15.38       19.06      6.18 o 
  -4  13  10        0.53        3.76      3.83 o 
  -3  13  10      146.26      133.63     21.27 o 
  -2  13  10       24.46       22.54      3.67 o 
  -1  13  10      818.56      796.00     22.84 o 
   0  13  10        0.40        1.51      2.56 o 
   1  13  10       35.97       34.24      4.72 o 
   2  13  10       67.34       59.28      5.99 o 
   3  13  10       35.26       36.64      5.09 o 
   4  13  10        0.03        3.57      4.08 o 
  -5  14  10       35.33       26.64      7.36 o 
  -4  14  10       29.15       28.64      5.14 o 
  -3  14  10       20.38       18.10      4.28 o 
  -2  14  10        8.35       12.29      4.18 o 
  -1  14  10       13.69       28.37      4.37 o 
   0  14  10        0.00        5.83      2.91 o 
   1  14  10       49.91       48.24      5.56 o 
   2  14  10       23.13       24.21      5.43 o 
   3  14  10       24.61       20.56      4.25 o 
  -5  15  10        0.06        4.27      4.86 o 
  -4  15  10        1.24        8.13      3.90 o 
  -3  15  10        6.40       12.40      3.95 o 
  -2  15  10        0.19        4.13      3.10 o 
  -1  15  10        1.56        1.10      3.38 o 
   0  15  10        2.88       10.32      3.29 o 
   1  15  10       94.24       85.87      7.29 o 
   2  15  10        1.69        4.21      3.40 o 
   3  15  10        8.17        6.35      4.91 o 
  -5  16  10        4.01       10.01      6.40 o 
  -4  16  10        6.88        3.29      3.72 o 
  -3  16  10       23.32       39.81      6.49 o 
  -2  16  10       19.07       30.41      5.96 o 
  -1  16  10        0.08        3.89      3.64 o 
   0  16  10        9.90        8.54      3.99 o 
   1  16  10        9.74        7.15      4.34 o 
   2  16  10        1.22        0.77      4.37 o 
 -10   1  11       60.48       71.99      6.10 o 
  -9   1  11      100.44       95.28      6.41 o 
  -8   1  11       51.41       56.18      4.63 o 
  -7   1  11       28.28       33.88      3.45 o 
  -6   1  11       18.21       23.60      2.85 o 
  -5   1  11        3.45        3.01      1.70 o 
  -4   1  11       48.14       58.47      4.11 o 
  -3   1  11      563.97      517.73     16.05 o 
  -2   1  11       40.51       31.64      3.83 o 
  -1   1  11       98.53       84.29      5.79 o 
   0   1  11      294.48      298.00      7.42 o 
   1   1  11      244.49      258.65      6.90 o 
   2   1  11        4.62        3.94      1.65 o 
   3   1  11      213.96      205.81      8.99 o 
   4   1  11        0.41        3.95      1.84 o 
   5   1  11        8.79        7.57      3.52 o 
   6   1  11        0.44        5.81      4.12 o 
 -10   2  11       21.44       24.72      3.73 o 
  -9   2  11        8.80        9.27      2.59 o 
  -8   2  11        4.32       10.16      2.44 o 
  -7   2  11      407.86      372.07     19.23 o 
  -6   2  11      125.44      114.13      5.75 o 
  -5   2  11     1021.87     1032.39     19.36 o 
  -4   2  11       10.04        7.37      3.07 o 
  -3   2  11     1080.60     1026.79     21.41 o 
  -2   2  11       47.41       31.60      6.11 o 
  -1   2  11        2.47        1.13      1.41 o 
   0   2  11      117.70      116.57      6.69 o 
   1   2  11      177.34      187.16      5.66 o 
   2   2  11      247.89      262.18      7.11 o 
   3   2  11       30.00       27.12      2.86 o 
   4   2  11       63.53       65.64      6.52 o 
   5   2  11      211.75      236.90     11.40 o 
   6   2  11       37.22       49.50      6.34 o 
   7   2  11        0.06        1.40      4.42 o 
 -10   3  11       11.26       13.89      3.20 o 
  -9   3  11       65.84       79.59      5.85 o 
  -8   3  11       67.82       69.44      5.17 o 
  -7   3  11      233.62      245.22     11.07 o 
  -6   3  11       60.03       65.41      5.58 o 
  -5   3  11      217.97      212.09      6.70 o 
  -4   3  11      707.25      611.16     22.92 o 
  -3   3  11      601.81      584.18     13.89 o 
  -2   3  11       24.47       25.44      5.15 o 
  -1   3  11      591.47      557.25     26.09 o 
   0   3  11      216.91      227.59      6.26 o 
   1   3  11      285.89      323.14      7.91 o 
   2   3  11       94.33       90.47      4.25 o 
   3   3  11      908.72      835.23     24.05 o 
   4   3  11       11.51        9.35      6.81 o 
   5   3  11        0.21        2.40      2.99 o 
   6   3  11       18.05       25.44     11.92 o 
   7   3  11       13.66       24.20      5.43 o 
   8   3  11       94.61      121.72     15.53 o 
 -10   4  11        1.56        1.21      2.30 o 
  -9   4  11       37.17       44.29      4.05 o 
  -8   4  11        2.05        4.48      2.08 o 
  -7   4  11      201.84      213.19      7.50 o 
  -6   4  11      484.47      480.72     11.66 o 
  -5   4  11       33.13       33.63      3.64 o 
  -4   4  11       92.96       90.35      5.33 o 
  -3   4  11     1588.72     1460.91     28.57 o 
  -2   4  11      235.29      204.28      8.49 o 
  -1   4  11      796.82      772.78     17.22 o 
   0   4  11      391.17      389.77     10.51 o 
   1   4  11       39.08       42.17      3.69 o 
   2   4  11      118.62      115.11     18.91 o 
   3   4  11      210.25      198.90     10.41 o 
   4   4  11       33.58       26.72      9.57 o 
   5   4  11       18.72       20.06      5.08 o 
   6   4  11       79.50      107.68     16.71 o 
   7   4  11       79.60       88.21      9.16 o 
 -10   5  11        4.96       11.94      3.70 o 
  -9   5  11        0.16        4.20      2.18 o 
  -8   5  11        0.02        1.16      1.76 o 
  -7   5  11      567.61      537.14     11.74 o 
  -6   5  11        9.01       10.05      4.61 o 
  -5   5  11       34.42       43.34      4.20 o 
  -4   5  11       19.27       33.97      3.40 o 
  -3   5  11        0.39        0.91      1.47 o 
  -2   5  11       29.72       43.05      3.74 o 
  -1   5  11        1.71        0.53      1.45 o 
   0   5  11      191.52      210.36      9.55 o 
   1   5  11      537.27      526.32     17.12 o 
   2   5  11       90.05       97.43      7.68 o 
   3   5  11       28.78       28.65      4.71 o 
   4   5  11       16.80       13.39      3.93 o 
   5   5  11      155.41      141.72     10.36 o 
   6   5  11       90.16       98.04     16.71 o 
   7   5  11        8.89       12.60      4.51 o 
 -10   6  11        2.45        7.75      8.57 o 
  -9   6  11       10.16       15.15      2.76 o 
  -8   6  11       45.31       49.71      4.12 o 
  -7   6  11      147.56      137.73      6.85 o 
  -6   6  11       53.21       53.96      4.70 o 
  -5   6  11     1516.92     1423.13     29.13 o 
  -4   6  11       16.26       19.83      2.80 o 
  -3   6  11      586.33      598.96     19.99 o 
  -2   6  11       29.34       37.26      3.60 o 
  -1   6  11      262.72      232.84     10.30 o 
   0   6  11      310.97      292.77     21.23 o 
   1   6  11        8.19        8.36      2.99 o 
   2   6  11      215.99      240.41     11.10 o 
   3   6  11       31.35       40.72      9.35 o 
   4   6  11       14.72       17.53      4.40 o 
   5   6  11       27.58       29.73      5.38 o 
   6   6  11       25.22       19.19      4.77 o 
   7   6  11        2.15        4.71      3.89 o 
 -10   7  11        1.28        3.06      4.13 o 
  -9   7  11       17.05        7.67      3.29 o 
  -8   7  11       96.50      102.12      9.26 o 
  -7   7  11      370.79      388.89     10.92 o 
  -6   7  11       25.72       29.34      3.79 o 
  -5   7  11       11.84       13.03      2.71 o 
  -4   7  11      271.70      253.51     14.92 o 
  -3   7  11      498.11      486.74     15.43 o 
  -2   7  11       25.84       21.04      4.06 o 
  -1   7  11       36.98       49.74      5.61 o 
   0   7  11      648.95      637.31     21.86 o 
   1   7  11      177.92      171.53      9.22 o 
   2   7  11        0.01        1.55      2.79 o 
   3   7  11       28.03       25.84      4.72 o 
   4   7  11       38.93       40.13      7.62 o 
   5   7  11        1.81        2.98      4.05 o 
   6   7  11       36.08       32.04      5.92 o 
  -9   8  11       20.94       25.65      4.57 o 
  -8   8  11      163.68      178.43     13.21 o 
  -7   8  11        0.03        1.22      5.08 o 
  -6   8  11       13.76       10.30      2.36 o 
  -5   8  11      631.37      575.31     12.95 o 
  -4   8  11        4.32        5.45      2.13 o 
  -3   8  11       53.90       54.45      6.14 o 
  -2   8  11      252.54      244.67     18.88 o 
  -1   8  11      168.15      166.78      8.97 o 
   0   8  11      191.05      205.40     10.20 o 
   1   8  11       10.11        9.28      3.46 o 
   2   8  11      254.65      239.73     16.23 o 
   3   8  11        0.03        1.64      2.98 o 
   4   8  11       16.42       18.88      4.78 o 
   5   8  11       87.71       90.67      9.19 o 
   6   8  11       14.62       15.62      4.76 o 
  -9   9  11       56.17       58.57      8.23 o 
  -8   9  11       17.35       26.20      6.56 o 
  -7   9  11        6.03        1.46      3.10 o 
  -6   9  11        0.02        2.93      2.04 o 
  -5   9  11        9.77       13.81      2.39 o 
  -4   9  11       70.65       68.30      6.82 o 
  -3   9  11       14.41        8.54      3.40 o 
  -2   9  11     1494.36     1591.34     42.94 o 
  -1   9  11      145.56      163.07      9.07 o 
   0   9  11        4.41        3.03      3.13 o 
   1   9  11      330.24      329.62     35.58 o 
   2   9  11      352.10      321.23     20.31 o 
   3   9  11       22.82       18.70      4.73 o 
   4   9  11       20.64       12.64      4.40 o 
   5   9  11        2.45        4.59      3.73 o 
   6   9  11        0.06        2.62      4.11 o 
  -9  10  11        3.71        8.61      6.55 o 
  -8  10  11        8.40        9.57      5.34 o 
  -7  10  11       73.37       70.22      6.37 o 
  -6  10  11       13.76       12.74      4.21 o 
  -5  10  11      384.72      359.16     11.60 o 
  -4  10  11        1.58        8.64      3.33 o 
  -3  10  11      231.56      226.42     16.32 o 
  -2  10  11       57.40       64.84      5.53 o 
  -1  10  11       50.83       47.00      4.99 o 
   0  10  11       27.00       46.92      6.23 o 
   1  10  11        0.46        0.34      4.64 o 
   2  10  11      124.80      142.40     10.30 o 
   3  10  11       94.86      100.10      9.40 o 
   4  10  11      105.12       90.12      9.21 o 
   5  10  11       19.30        9.97      7.73 o 
  -8  11  11       37.22       48.13     10.16 o 
  -7  11  11       15.57       18.03      6.40 o 
  -6  11  11        1.01        2.73      3.14 o 
  -5  11  11       17.20       13.49      4.01 o 
  -4  11  11       61.69       52.81      5.21 o 
  -3  11  11       45.79       61.22      5.57 o 
  -2  11  11       39.13       42.36      4.75 o 
  -1  11  11      211.79      207.82      8.99 o 
   0  11  11      340.15      327.92     11.70 o 
   1  11  11      139.52      148.02     10.52 o 
   2  11  11        0.74        5.05      3.51 o 
   3  11  11        2.65        4.86      4.10 o 
   4  11  11       49.48       43.07      6.83 o 
   5  11  11       11.06       20.55      5.57 o 
  -8  12  11       69.11       81.84     13.54 o 
  -7  12  11       18.74       10.89      5.74 o 
  -5  12  11       13.04        9.13      5.89 o 
  -4  12  11       20.73       16.64      4.16 o 
  -3  12  11        1.65        4.83      2.50 o 
  -2  12  11      215.70      181.50     11.66 o 
  -1  12  11      371.35      379.66     12.72 o 
   0  12  11       10.55       11.90      3.29 o 
   1  12  11       58.36       47.62      5.46 o 
   2  12  11        8.07       11.08      5.23 o 
   3  12  11        8.08        9.53      8.13 o 
   4  12  11       11.97       21.60      6.88 o 
  -5  13  11       74.01       64.10     10.45 o 
  -4  13  11       20.80       18.27      7.25 o 
  -3  13  11        0.59        6.01      5.89 o 
  -2  13  11        0.63        3.85      2.59 o 
  -1  13  11      134.27      142.09      8.57 o 
   0  13  11       20.68       16.02      3.52 o 
   1  13  11        5.96        3.28      2.73 o 
   2  13  11       10.82       25.68      5.54 o 
   3  13  11        0.07       -3.32      3.32 o 
  -5  14  11        5.58        8.02      5.59 o 
  -4  14  11       19.39       27.75      5.08 o 
  -3  14  11       26.56       46.29      9.49 o 
  -2  14  11       26.43       20.31      4.77 o 
  -1  14  11      124.44      122.79      8.27 o 
   0  14  11       32.83       39.95      5.01 o 
   1  14  11       92.61       86.47      7.44 o 
   2  14  11       20.76       19.62      4.03 o 
   3  14  11        0.38        3.67      4.23 o 
  -5  15  11       17.47       23.40      7.36 o 
  -4  15  11        2.74        3.56      3.30 o 
  -3  15  11       38.55       55.01      7.39 o 
  -2  15  11        7.59        3.90      4.93 o 
  -1  15  11       11.19        9.20      4.42 o 
   0  15  11       28.42       32.94      4.77 o 
   1  15  11      228.10      233.15     10.97 o 
   2  15  11        1.99        3.06      4.32 o 
  -4  16  11       41.01       57.62     10.60 o 
  -3  16  11        7.14       17.75      5.05 o 
  -2  16  11        4.80        6.84      8.24 o 
  -1  16  11       19.66       39.52     10.16 o 
   0  16  11       12.24       15.23      6.84 o 
   1  16  11       68.61       74.17      8.81 o 
 -10   0  12        5.54        9.21      4.40 o 
  -9   0  12      225.56      224.18     18.07 o 
  -8   0  12      298.86      271.41     19.98 o 
  -7   0  12       64.25       68.44     10.27 o 
  -6   0  12       94.83      101.78      7.91 o 
  -5   0  12      903.71      799.78     22.96 o 
  -4   0  12      455.03      355.16     18.55 o 
  -3   0  12      331.78      317.41     16.85 o 
  -2   0  12      689.23      648.21     26.71 o 
  -1   0  12     1095.72     1030.38     37.90 o 
   0   0  12        0.98        0.35      2.11 o 
   1   0  12       30.38       41.24     11.85 o 
   2   0  12      157.15      145.02      8.90 o 
   3   0  12        0.32       -0.05      2.29 o 
   4   0  12       46.25       58.84      8.13 o 
 -10   1  12       17.26       25.37      4.02 o 
  -9   1  12       97.84       94.52      6.40 o 
  -8   1  12        0.85        1.09      1.90 o 
  -7   1  12      406.29      374.98     10.43 o 
  -6   1  12      267.79      298.38      8.73 o 
  -5   1  12      196.81      187.68      9.24 o 
  -4   1  12        0.10        0.45      1.54 o 
  -3   1  12        5.15        1.84      3.75 o 
  -2   1  12      360.19      395.24     13.35 o 
  -1   1  12      264.41      273.34      8.57 o 
   0   1  12      198.87      223.12      6.42 o 
   1   1  12      761.70      760.63     14.87 o 
   2   1  12      258.70      260.06      7.35 o 
   3   1  12      256.31      240.33      7.70 o 
   4   1  12        5.56        4.86      3.10 o 
   5   1  12       77.19       83.58     10.45 o 
 -10   2  12       18.46       17.39      4.72 o 
  -9   2  12       21.81       19.19      3.71 o 
  -8   2  12        4.65        6.35      2.32 o 
  -7   2  12       14.42       14.57      3.42 o 
  -6   2  12      151.53      142.44      6.09 o 
  -5   2  12      142.27      137.46      7.88 o 
  -4   2  12      859.73      774.19     18.22 o 
  -3   2  12       29.11       30.42      4.13 o 
  -2   2  12        0.20        7.36      2.50 o 
  -1   2  12      767.73      737.44     16.87 o 
   0   2  12      333.13      322.76     11.08 o 
   1   2  12       86.73       88.00      7.56 o 
   2   2  12      101.37       96.72      4.77 o 
   3   2  12        9.82       12.87      7.32 o 
   4   2  12       62.33       48.43      5.98 o 
   5   2  12       66.11       68.95     12.00 o 
   6   2  12        3.54        6.53      4.01 o 
 -10   3  12        0.29        3.20      3.11 o 
  -9   3  12        3.59        2.87      2.36 o 
  -8   3  12       75.90       93.74      6.13 o 
  -7   3  12       24.42       16.45      2.72 o 
  -6   3  12       58.90       66.78      4.68 o 
  -5   3  12      514.02      479.56     13.14 o 
  -4   3  12       99.64       93.72      5.57 o 
  -3   3  12      107.49      124.38     11.26 o 
  -2   3  12      721.93      729.13     20.67 o 
  -1   3  12       57.17       52.20      4.19 o 
   0   3  12       22.73       21.90      2.48 o 
   1   3  12        1.07        3.25      2.88 o 
   2   3  12       20.59       17.52      3.82 o 
   3   3  12        5.82        8.24      3.24 o 
   4   3  12        1.15       -0.34      2.81 o 
   5   3  12       15.92       17.25      4.41 o 
   6   3  12        0.06        3.49      5.56 o 
   7   3  12       21.66       28.41      7.80 o 
 -10   4  12        3.57        3.69      4.00 o 
  -9   4  12        0.32        1.38      2.45 o 
  -8   4  12       38.23       40.09      4.21 o 
  -7   4  12        6.34        5.64      2.17 o 
  -6   4  12      332.85      282.79     10.71 o 
  -5   4  12     1018.55      947.69     21.37 o 
  -4   4  12      250.54      243.58     10.69 o 
  -3   4  12      566.77      505.67     12.80 o 
  -2   4  12       18.90       18.35      2.80 o 
  -1   4  12     1167.92     1219.80     25.22 o 
   0   4  12       39.83       37.98      3.03 o 
   1   4  12      160.05      165.90      6.56 o 
   2   4  12       64.36       61.87      6.36 o 
   3   4  12      128.94      123.26      8.79 o 
   4   4  12       35.88       44.48      5.86 o 
   5   4  12        2.53        5.64      4.93 o 
   6   4  12        0.10        0.99      3.21 o 
   7   4  12       47.89       46.98      7.10 o 
 -10   5  12        2.05        3.18      4.18 o 
  -9   5  12       58.37       73.93      6.21 o 
  -8   5  12        0.10        7.39      2.35 o 
  -7   5  12        0.06       -0.17      2.16 o 
  -6   5  12      434.34      377.06     15.79 o 
  -5   5  12     1521.53     1547.38     31.46 o 
  -4   5  12      977.13      937.81     20.71 o 
  -3   5  12      424.85      396.75     11.90 o 
  -2   5  12       51.84       45.94      4.10 o 
  -1   5  12        7.65        9.25      2.56 o 
   0   5  12      360.77      324.22     12.77 o 
   1   5  12      115.42      113.54      8.14 o 
   2   5  12      644.23      633.53     25.61 o 
   3   5  12       26.14       24.76      4.70 o 
   4   5  12       19.77       20.29      4.44 o 
   5   5  12       47.24       43.83     10.60 o 
   6   5  12        5.34        1.24      3.45 o 
   7   5  12        4.79        8.92      5.59 o 
 -10   6  12        0.90        1.36      4.23 o 
  -9   6  12        7.84        7.69      2.58 o 
  -8   6  12       51.23       38.37      5.16 o 
  -7   6  12      120.40      128.86      7.77 o 
  -6   6  12     1022.81     1020.54     23.33 o 
  -5   6  12      242.55      238.88     10.15 o 
  -4   6  12       35.16       39.61      3.92 o 
  -3   6  12      908.57      850.13     18.70 o 
  -2   6  12       68.89       69.28      6.71 o 
  -1   6  12      581.69      509.03     22.08 o 
   0   6  12       23.72       30.34      7.36 o 
   1   6  12       13.18       17.19      3.85 o 
   2   6  12      217.71      235.25     17.99 o 
   3   6  12        1.08        1.90      5.30 o 
   4   6  12        7.00        9.97      3.85 o 
   5   6  12       39.36       37.69     13.95 o 
   6   6  12       56.82       52.27      7.25 o 
  -9   7  12        7.66        7.81      2.94 o 
  -8   7  12       62.30       63.73      5.23 o 
  -7   7  12      216.36      211.57     10.32 o 
  -6   7  12       17.16       15.30      4.21 o 
  -5   7  12        4.15        6.10      2.26 o 
  -4   7  12       10.31       15.39      2.58 o 
  -3   7  12      494.76      418.11     15.35 o 
  -2   7  12      640.61      598.97     19.32 o 
  -1   7  12      402.84      404.94     14.96 o 
   0   7  12      366.29      383.63     26.16 o 
   1   7  12       20.98       10.74      3.66 o 
   2   7  12      433.19      397.75     15.66 o 
   3   7  12      184.74      175.58     10.61 o 
   4   7  12       63.13       59.80      7.23 o 
   5   7  12        1.05        2.77      3.36 o 
   6   7  12        0.01       -1.84      5.23 o 
  -9   8  12       15.16       18.61      3.69 o 
  -8   8  12      100.49      114.11      6.92 o 
  -7   8  12       25.24       31.08      3.72 o 
  -6   8  12        9.23        6.84      2.88 o 
  -5   8  12      485.02      471.56     13.11 o 
  -4   8  12        5.54        1.41      2.61 o 
  -3   8  12      429.91      389.75     14.99 o 
  -2   8  12       40.15       38.55      5.49 o 
  -1   8  12      367.10      380.38     14.70 o 
   0   8  12      100.90      103.19     23.37 o 
   1   8  12      205.45      220.75     11.18 o 
   2   8  12       32.10       46.30      6.09 o 
   3   8  12       10.33        9.40      3.90 o 
   4   8  12       51.36       51.01      7.18 o 
   5   8  12        3.57        7.43      3.94 o 
   6   8  12        5.24       16.58      5.33 o 
  -9   9  12        6.05        7.71      3.76 o 
  -8   9  12        4.52       11.95      2.90 o 
  -7   9  12       45.41       45.60      4.43 o 
  -6   9  12       78.09      102.61      6.79 o 
  -5   9  12       17.91       25.98      6.92 o 
  -4   9  12        0.20       -1.56      2.80 o 
  -3   9  12       17.92       15.17      3.86 o 
  -2   9  12        0.00        0.44      2.77 o 
  -1   9  12      514.83      481.55     27.12 o 
   0   9  12      270.89      297.49     18.91 o 
   1   9  12      346.33      292.24     13.24 o 
   2   9  12       29.08       28.75      7.51 o 
   3   9  12        5.65        7.54      6.29 o 
   4   9  12       30.39       30.59      5.63 o 
   5   9  12        5.04        9.31      4.40 o 
  -8  10  12       29.01       34.85      4.28 o 
  -7  10  12        9.60       12.87      4.34 o 
  -6  10  12       41.17       59.86      7.26 o 
  -5  10  12       18.15       11.90      4.03 o 
  -4  10  12        0.65        5.93      6.03 o 
  -3  10  12      306.06      254.59     11.89 o 
  -2  10  12        0.08        2.59      2.83 o 
  -1  10  12      197.49      201.20     18.32 o 
   0  10  12      658.68      598.70     20.68 o 
   1  10  12        5.13        3.25      3.30 o 
   2  10  12      358.45      346.00     15.26 o 
   3  10  12       13.43       13.89      4.64 o 
   4  10  12       11.33       13.51      4.49 o 
   5  10  12        9.69       14.79      5.28 o 
  -8  11  12        3.07        2.35      5.96 o 
  -7  11  12        9.84       15.89      4.63 o 
  -6  11  12        0.52        3.87      3.45 o 
  -5  11  12        2.03        1.55      3.57 o 
  -4  11  12        1.60        6.61      3.52 o 
  -3  11  12       13.75       19.97      4.33 o 
  -2  11  12       85.20       84.47      8.06 o 
  -1  11  12        8.67       16.41      4.45 o 
   0  11  12      240.86      235.90     12.05 o 
   1  11  12      125.77      153.77     11.19 o 
   2  11  12        7.70        8.39      5.11 o 
   3  11  12       24.07       34.47      6.30 o 
   4  11  12       45.49       58.28      8.09 o 
  -7  12  12        2.53        3.02      5.08 o 
  -5  12  12       96.10       93.83     12.73 o 
  -4  12  12       16.90       13.45      4.23 o 
  -3  12  12       15.86       25.20      4.56 o 
  -2  12  12       78.02       65.83      6.06 o 
  -1  12  12      112.83      109.77      9.47 o 
   0  12  12      123.02      109.12      9.64 o 
   1  12  12        0.30        3.33      3.46 o 
   2  12  12       97.71       81.64      8.94 o 
   3  12  12       27.46       24.27      5.45 o 
  -5  13  12        0.74        8.02      4.93 o 
  -4  13  12       13.91       29.99      5.43 o 
  -3  13  12        0.08       -1.39      2.43 o 
  -2  13  12       55.52       52.32      5.68 o 
  -1  13  12        0.91        1.84      2.78 o 
   0  13  12        9.85        7.06      3.98 o 
   1  13  12       57.89       50.56      7.18 o 
   2  13  12       61.25       72.14      8.65 o 
   3  13  12       17.08       20.50      5.88 o 
  -5  14  12       15.91       12.88      5.96 o 
  -4  14  12       64.20       64.91     11.63 o 
  -3  14  12        0.14        5.95      3.98 o 
  -2  14  12        3.29        4.61      2.98 o 
  -1  14  12        0.88        3.82      3.09 o 
   0  14  12        0.47        2.01      2.85 o 
   1  14  12      119.97      105.64     10.22 o 
   2  14  12        9.74       15.46      5.27 o 
  -5  15  12        3.21       14.06      6.62 o 
  -4  15  12       60.91       72.05      8.53 o 
  -3  15  12       17.09       26.57      7.36 o 
  -2  15  12       28.70       37.42      6.37 o 
  -1  15  12        5.98        5.74      5.06 o 
   0  15  12       34.94       41.77      5.69 o 
   1  15  12        3.83        2.96      4.34 o 
   0  16  12        0.49        6.48      4.70 o 
 -10   1  13      105.60      100.12     11.19 o 
  -9   1  13       33.47       36.68      4.22 o 
  -8   1  13       82.87       90.48      6.78 o 
  -7   1  13       71.90       77.23      5.26 o 
  -6   1  13      117.47      110.91      5.98 o 
  -5   1  13      130.05      129.69      7.63 o 
  -4   1  13       89.89      103.89      7.73 o 
  -3   1  13      136.48      141.63      7.65 o 
  -2   1  13      256.24      220.22     12.55 o 
  -1   1  13        0.68        1.96      1.80 o 
   0   1  13      796.62      813.08     15.87 o 
   1   1  13       26.49       26.04      2.94 o 
   2   1  13      113.32      108.01      5.17 o 
   3   1  13       93.92       86.76      4.98 o 
   4   1  13        3.93        2.15      3.01 o 
   5   1  13        8.09       15.90      6.03 o 
  -9   2  13       49.86       46.76      4.68 o 
  -8   2  13       53.65       41.09      4.22 o 
  -7   2  13      132.68      130.70      6.80 o 
  -6   2  13      496.98      427.30     11.14 o 
  -5   2  13      334.78      299.89     21.58 o 
  -4   2  13       26.50       30.40      3.52 o 
  -3   2  13      679.83      671.33     20.23 o 
  -2   2  13      538.27      536.38     34.22 o 
  -1   2  13       88.23       66.70      9.56 o 
   0   2  13      583.05      598.48     12.71 o 
   1   2  13      466.70      448.73     10.46 o 
   2   2  13        7.79        5.97      2.02 o 
   3   2  13       54.23       68.31     23.18 o 
   4   2  13       58.10       61.22      6.76 o 
   5   2  13        3.11        3.58      3.19 o 
   6   2  13       24.83       31.42      7.95 o 
  -9   3  13       22.16       27.94      3.86 o 
  -8   3  13      216.98      215.75     11.29 o 
  -7   3  13      198.19      202.41      7.50 o 
  -6   3  13       14.75       24.20      3.65 o 
  -5   3  13       35.68       31.11      4.09 o 
  -4   3  13      603.80      588.37     14.97 o 
  -3   3  13      940.90      893.48     26.68 o 
  -2   3  13     1086.59     1067.40     28.41 o 
  -1   3  13      477.69      490.61     12.98 o 
   0   3  13       34.25       43.34      3.48 o 
   1   3  13       29.13       36.30      3.82 o 
   2   3  13      356.24      341.96     14.20 o 
   3   3  13      143.82      143.79     15.49 o 
   4   3  13      201.56      177.89     12.33 o 
   5   3  13       10.03        9.48      3.94 o 
   6   3  13        2.61        3.92      3.99 o 
  -9   4  13       34.49       41.18      5.41 o 
  -8   4  13        2.23        4.80      3.04 o 
  -7   4  13       51.15       50.94      4.35 o 
  -6   4  13        0.02       -1.85      1.85 o 
  -5   4  13       20.22       16.84      3.09 o 
  -4   4  13     1775.91     1713.74     33.96 o 
  -3   4  13      649.65      607.62     18.87 o 
  -2   4  13      536.66      508.79     13.48 o 
  -1   4  13     1099.49     1171.02     24.78 o 
   0   4  13       88.62      102.04      5.87 o 
   1   4  13      238.93      228.39     10.66 o 
   2   4  13       47.39       41.96      5.54 o 
   3   4  13        0.68        0.19      2.56 o 
   4   4  13        3.37        4.91      4.53 o 
   5   4  13       15.41        9.67      6.37 o 
   6   4  13       28.36       27.11      5.79 o 
   7   4  13        6.05        9.04      4.71 o 
  -9   5  13        4.17        5.77      2.58 o 
  -8   5  13        6.55       15.91      3.07 o 
  -7   5  13        5.21        6.08      2.46 o 
  -6   5  13      568.08      564.63     15.53 o 
  -5   5  13      384.50      379.10     11.60 o 
  -4   5  13        0.14       -1.14      2.92 o 
  -3   5  13      236.24      220.74     18.88 o 
  -2   5  13        9.65       16.69      2.87 o 
  -1   5  13      414.39      314.20     12.90 o 
   0   5  13       73.48       86.28     13.95 o 
   1   5  13      183.70      215.58     10.56 o 
   2   5  13      175.07      171.46     12.58 o 
   3   5  13        6.26        8.26      3.56 o 
   4   5  13       36.19       27.62      5.17 o 
   5   5  13        4.46        6.62      3.61 o 
   6   5  13        4.11        4.24      3.68 o 
  -9   6  13       25.86       38.95      5.24 o 
  -8   6  13        5.29       10.04      3.15 o 
  -7   6  13      131.15      136.46      8.10 o 
  -6   6  13       97.20       98.28      6.63 o 
  -5   6  13       10.01       12.35      3.61 o 
  -4   6  13      203.68      161.90      6.70 o 
  -3   6  13      270.41      271.83     16.26 o 
  -2   6  13       52.84       48.12      5.98 o 
  -1   6  13       17.41       16.51      3.79 o 
   0   6  13       84.72       98.99      8.11 o 
   1   6  13       77.91       69.93      8.65 o 
   2   6  13       16.66        8.76      3.62 o 
   3   6  13       72.01       54.04      6.57 o 
   4   6  13        5.31        9.16      5.23 o 
   5   6  13       55.33       61.42     12.22 o 
   6   6  13        1.44        2.17      4.64 o 
  -9   7  13       25.79       36.36      6.42 o 
  -8   7  13       50.91       48.50      7.15 o 
  -7   7  13        0.82        7.29      2.66 o 
  -6   7  13       19.03       23.33      3.97 o 
  -5   7  13       22.52       29.13      3.69 o 
  -4   7  13      173.47      165.16      7.29 o 
  -3   7  13        1.00       -0.98      2.85 o 
  -2   7  13      323.02      291.64     12.64 o 
  -1   7  13        3.20       -0.32      2.50 o 
   0   7  13       50.63       53.47      6.35 o 
   1   7  13        2.68       11.02      3.67 o 
   2   7  13       98.98      121.36      9.71 o 
   3   7  13        1.71        2.61      3.15 o 
   4   7  13       53.09       48.72      6.84 o 
   5   7  13        0.21        1.06      4.12 o 
  -9   8  13        1.32        8.21      3.82 o 
  -8   8  13        0.03       -0.06      2.73 o 
  -7   8  13        0.14        0.86      2.45 o 
  -6   8  13       39.97       44.88      4.66 o 
  -5   8  13       37.50       40.55      8.76 o 
  -4   8  13      219.51      198.68     18.14 o 
  -3   8  13       92.14       67.67      7.20 o 
  -2   8  13       61.93       51.58     10.67 o 
  -1   8  13      202.91      187.49     22.56 o 
   0   8  13       56.36       66.91      7.23 o 
   1   8  13       71.58       77.97      7.88 o 
   2   8  13       25.68       19.39      4.55 o 
   3   8  13       46.21       49.35      6.82 o 
   4   8  13      114.74      122.88     11.59 o 
   5   8  13        2.73        4.44      4.16 o 
  -9   9  13        1.78        7.87      7.06 o 
  -8   9  13      178.30      187.97      9.73 o 
  -7   9  13       18.34       18.51      3.58 o 
  -6   9  13       13.54       23.48      6.99 o 
  -5   9  13       13.34       28.47      5.06 o 
  -4   9  13        5.88       15.95      7.36 o 
  -3   9  13       43.69       42.87      6.03 o 
  -2   9  13       37.95       34.69      5.33 o 
  -1   9  13       44.72       56.21      8.83 o 
   0   9  13      713.16      712.14     23.41 o 
   1   9  13      211.23      230.25     12.07 o 
   2   9  13        3.01        7.88      5.96 o 
   3   9  13        0.04        2.71      3.14 o 
   4   9  13      164.79      143.62     11.54 o 
  -8  10  13        0.01       -1.91      5.37 o 
  -7  10  13       14.42       23.26      7.95 o 
  -6  10  13      129.89      138.41     10.46 o 
  -5  10  13        0.46       -1.83      4.16 o 
  -4  10  13      155.34      128.78      9.78 o 
  -3  10  13      309.25      257.95     12.28 o 
  -2  10  13        1.91        3.61      3.16 o 
  -1  10  13       58.99       71.51      7.75 o 
   0  10  13      139.06      160.89     27.78 o 
   1  10  13       87.09       85.77      8.90 o 
   2  10  13        0.25       -1.50      3.09 o 
   3  10  13       51.35       48.83     11.11 o 
   4  10  13        0.07        2.84      3.97 o 
  -8  11  13        1.82       -1.32      5.74 o 
  -7  11  13       22.82       20.61      7.80 o 
  -6  11  13       10.51       22.96      7.58 o 
  -5  11  13      128.93      121.40      9.93 o 
  -4  11  13       87.53       74.63      7.96 o 
  -3  11  13       75.68       67.00      7.57 o 
  -2  11  13        3.90        4.79      4.75 o 
  -1  11  13        3.46        7.90      3.95 o 
   0  11  13       14.76       23.65      5.18 o 
   1  11  13        7.20        6.54      3.95 o 
   2  11  13      315.38      276.49     16.63 o 
   3  11  13        2.99       -3.16      3.51 o 
  -6  12  13       35.93       40.55      9.71 o 
  -5  12  13        0.29       10.01      6.11 o 
  -4  12  13       24.80       28.95      5.23 o 
  -3  12  13        0.18        2.95      3.13 o 
  -2  12  13       11.38       12.10      4.08 o 
  -1  12  13       37.55       29.89      6.66 o 
   0  12  13       15.45        7.46      4.82 o 
   1  12  13       72.97       64.34      8.14 o 
   2  12  13        3.67        7.11      4.00 o 
   3  12  13        2.35        6.09      4.61 o 
  -5  13  13       19.77        4.49      6.55 o 
  -4  13  13       13.28       32.01      8.39 o 
  -3  13  13       42.98       41.88      6.36 o 
  -2  13  13        0.51        2.02      3.44 o 
  -1  13  13        0.82        0.38      3.46 o 
   0  13  13        2.40        2.31      3.61 o 
   1  13  13       81.48       77.29     18.14 o 
   2  13  13        5.30       -0.74      3.85 o 
  -5  14  13       17.04       42.17      8.83 o 
  -4  14  13      167.94      201.65     18.18 o 
  -3  14  13       15.29       17.07      7.29 o 
  -2  14  13        0.02        3.24      3.72 o 
  -1  14  13       43.93       50.56     15.68 o 
   0  14  13       16.36       24.61      5.55 o 
   1  14  13        3.82        1.90     11.44 o 
  -2  15  13       18.48       25.76      8.68 o 
  -1  15  13       46.73       49.51      7.32 o 
   0  15  13        5.91        5.64      4.52 o 
  -9   0  14        7.70        3.02      2.90 o 
  -8   0  14        6.77        3.64      3.12 o 
  -7   0  14      666.84      637.59     21.52 o 
  -6   0  14      642.80      550.85     54.97 o 
  -5   0  14       54.49       32.97      6.77 o 
  -4   0  14      843.78      815.27     34.29 o 
  -3   0  14      733.52      692.00     29.81 o 
  -2   0  14       70.14       59.10      8.39 o 
  -1   0  14      193.71      217.41      9.75 o 
   0   0  14     2142.22     2295.86     60.57 o 
   1   0  14       22.98       19.12      3.66 o 
   2   0  14      255.94      246.26     10.67 o 
   3   0  14       35.80       25.20      4.46 o 
  -9   1  14       12.19       19.38      3.48 o 
  -8   1  14      198.07      172.37      8.24 o 
  -7   1  14       69.53       67.29      7.87 o 
  -6   1  14      160.24      159.78      6.81 o 
  -5   1  14      443.75      407.12     12.41 o 
  -4   1  14      140.55      117.93      8.32 o 
  -3   1  14       51.61       67.92      6.34 o 
  -2   1  14      112.53       99.29      7.31 o 
  -1   1  14       44.70       35.00      6.41 o 
   0   1  14       81.57       93.87      4.96 o 
   1   1  14      360.82      375.49      9.56 o 
   2   1  14       50.82       55.95      5.16 o 
   3   1  14        6.76        4.47      3.90 o 
   4   1  14       42.45       37.16      5.49 o 
  -9   2  14       42.11       39.41      4.47 o 
  -8   2  14        2.26        2.94      2.24 o 
  -7   2  14        7.65        5.05      2.10 o 
  -6   2  14        9.54        5.20      2.30 o 
  -5   2  14       35.68       35.33      4.09 o 
  -4   2  14       80.41       72.94      7.76 o 
  -3   2  14        0.08        1.43      2.21 o 
  -2   2  14     1203.16     1221.24     31.99 o 
  -1   2  14      340.94      272.83      9.23 o 
   0   2  14      157.61      158.61      5.78 o 
   1   2  14      436.98      438.45     10.60 o 
   2   2  14      118.27      107.25      6.39 o 
   3   2  14        1.03        4.17      3.06 o 
   4   2  14        4.19        9.99      3.65 o 
   5   2  14       10.36       13.31      6.29 o 
  -9   3  14        1.96        1.80      2.59 o 
  -8   3  14       11.39        7.27      2.47 o 
  -7   3  14        0.73        1.43      1.91 o 
  -6   3  14      206.43      202.00      8.56 o 
  -5   3  14       33.24       34.28      4.05 o 
  -4   3  14      106.19      119.65      8.47 o 
  -3   3  14      303.13      286.51     11.75 o 
  -2   3  14        7.22       13.13      2.77 o 
  -1   3  14      336.11      347.04     25.04 o 
   0   3  14       30.54       30.43      4.30 o 
   1   3  14      299.35      298.02      9.77 o 
   2   3  14        7.37        7.15      4.16 o 
   3   3  14       80.79       73.45      7.35 o 
   4   3  14        0.74        6.10      3.36 o 
   5   3  14       24.90       29.52      5.62 o 
   6   3  14        1.70       -4.56      4.71 o 
  -9   4  14       12.41       11.04      2.79 o 
  -8   4  14        0.00        3.53      2.12 o 
  -7   4  14       83.57       77.55      6.42 o 
  -6   4  14       95.79      101.15      6.95 o 
  -5   4  14      107.94      112.10      6.85 o 
  -4   4  14       88.38       95.63     10.47 o 
  -3   4  14      570.80      542.41     22.52 o 
  -2   4  14        4.80        4.17      2.28 o 
  -1   4  14      307.14      302.22     12.67 o 
   0   4  14      113.67      115.35      7.33 o 
   1   4  14      177.94      168.01     11.52 o 
   2   4  14        4.52        3.37      3.06 o 
   3   4  14        9.61       10.40      3.54 o 
   4   4  14        3.53        0.04      5.30 o 
   5   4  14       16.58       24.17      5.70 o 
   6   4  14        6.37        7.63      4.44 o 
  -9   5  14        5.61        7.77      3.20 o 
  -8   5  14       77.57       75.86      6.57 o 
  -7   5  14       22.24       38.27      4.71 o 
  -6   5  14      110.08      105.51      7.01 o 
  -5   5  14       21.16       32.56      3.91 o 
  -4   5  14       70.91       76.21      5.42 o 
  -3   5  14      128.55      138.74      8.31 o 
  -2   5  14       50.23       45.13      5.75 o 
  -1   5  14      185.00      150.49     11.89 o 
   0   5  14      132.03       95.09      8.14 o 
   1   5  14       26.79       21.23      4.58 o 
   2   5  14        4.84        2.65      2.97 o 
   3   5  14       22.15       25.53      4.92 o 
   4   5  14      169.68      147.71     11.63 o 
   5   5  14        0.98        5.34      3.85 o 
   6   5  14       41.34       37.86      6.87 o 
  -9   6  14        7.33        3.96      3.26 o 
  -8   6  14       41.42       48.82      5.56 o 
  -7   6  14        1.78        3.44      2.53 o 
  -6   6  14        9.65       16.33      3.55 o 
  -5   6  14       72.37       80.00      5.77 o 
  -4   6  14      432.79      389.98     11.57 o 
  -3   6  14      115.80      105.06      8.63 o 
  -2   6  14      178.08      170.39      9.54 o 
  -1   6  14       63.82       75.23      7.73 o 
   0   6  14      389.70      406.85     15.74 o 
   1   6  14      290.83      263.14     16.19 o 
   2   6  14        2.52        4.06      3.32 o 
   3   6  14        3.92        4.54      3.40 o 
   4   6  14       29.19       23.25      5.10 o 
   5   6  14       20.65       20.06      5.14 o 
  -9   7  14        4.82        9.54      3.71 o 
  -8   7  14       45.42       42.03      5.18 o 
  -7   7  14        0.20        6.32      3.54 o 
  -6   7  14      348.66      316.02     10.90 o 
  -5   7  14       14.93       15.07      2.90 o 
  -4   7  14      194.45      152.41     14.79 o 
  -3   7  14       17.74       18.54      4.44 o 
  -2   7  14        2.54        2.44      2.92 o 
  -1   7  14       69.25       66.97      7.30 o 
   0   7  14       80.39       81.13      7.85 o 
   1   7  14       42.38       48.71      6.50 o 
   2   7  14      136.49      137.53     10.46 o 
   3   7  14        1.12        0.39      3.27 o 
   4   7  14       44.58       51.69      7.11 o 
   5   7  14        6.23        5.77      4.45 o 
  -8   8  14       13.20       16.16      4.33 o 
  -7   8  14        2.76        1.49      2.29 o 
  -6   8  14        9.39       12.97      3.57 o 
  -5   8  14        5.94        6.11      5.74 o 
  -4   8  14       74.20       77.02      7.96 o 
  -3   8  14       87.63       96.05      8.70 o 
  -2   8  14      199.76      206.94     10.93 o 
  -1   8  14      141.76      149.95     10.49 o 
   0   8  14        5.29        0.44      3.05 o 
   1   8  14       21.60       14.83      4.31 o 
   2   8  14      333.75      304.71     14.34 o 
   3   8  14        0.00        2.28      3.27 o 
   4   8  14       48.27       57.62      7.70 o 
  -8   9  14        1.17        3.29      2.95 o 
  -7   9  14        0.17        3.53      5.30 o 
  -6   9  14       30.03       25.32      7.58 o 
  -5   9  14        3.03        5.63      5.11 o 
  -4   9  14        0.01        1.14      3.21 o 
  -3   9  14        4.59        5.79      3.55 o 
  -2   9  14       50.25       65.40      7.23 o 
  -1   9  14       54.59       47.33      6.43 o 
   0   9  14       49.46       46.57     14.65 o 
   1   9  14       71.01       70.87      8.07 o 
   2   9  14       96.40       89.39      9.24 o 
   3   9  14       63.24       55.44      7.64 o 
   4   9  14        5.35       12.21      4.81 o 
  -8  10  14       23.02       26.05      8.61 o 
  -7  10  14        2.93        5.52      5.74 o 
  -6  10  14       10.44       16.62      4.43 o 
  -5  10  14       33.17       37.57      8.54 o 
  -4  10  14       54.90       67.99      8.43 o 
  -3  10  14        0.13       -1.62      3.00 o 
  -2  10  14        4.01        8.89      3.74 o 
  -1  10  14        0.61        4.35      3.94 o 
   0  10  14       11.50       18.89      5.03 o 
   1  10  14        5.40        8.16      4.78 o 
   2  10  14       95.59       95.30      9.55 o 
   3  10  14        9.00       11.66      4.48 o 
  -7  11  14        5.42        1.32      6.33 o 
  -6  11  14       82.14      101.85     14.13 o 
  -5  11  14        0.05        3.56      3.74 o 
  -4  11  14       14.38       19.14      5.20 o 
  -3  11  14       48.63       57.21      6.95 o 
  -2  11  14        1.23        5.75      4.08 o 
  -1  11  14       11.75       12.91      4.37 o 
   0  11  14       11.58        8.40      4.08 o 
   1  11  14       23.11       17.57      7.47 o 
   2  11  14       78.96       92.37      9.73 o 
   3  11  14      241.76      232.80     15.14 o 
  -6  12  14        0.35        1.18      5.96 o 
  -5  12  14       13.03       18.03      7.36 o 
  -4  12  14       89.24      111.80      9.96 o 
  -3  12  14       14.05       14.24      8.28 o 
  -2  12  14      179.04      182.67     12.28 o 
  -1  12  14       60.27       62.45      7.88 o 
   0  12  14        1.40        0.77      3.86 o 
   1  12  14       63.18       55.60      9.20 o 
   2  12  14       11.10       27.06      6.81 o 
  -5  13  14       33.94       28.33      9.13 o 
  -4  13  14       13.62       31.57      8.39 o 
  -3  13  14       20.05       33.13     10.71 o 
  -2  13  14       11.83       18.54      5.31 o 
  -1  13  14        2.04       -1.37      3.69 o 
   0  13  14        1.86        1.35      3.82 o 
   1  13  14       36.12       36.08      8.13 o 
  -4  14  14        3.71        7.21      6.40 o 
  -3  14  14        1.76        0.22      6.40 o 
  -2  14  14       46.94       68.22     11.89 o 
  -1  14  14       11.69       13.23      5.01 o 
   0  14  14       68.71       63.12      8.60 o 
  -3  15  14       25.03       46.88     10.82 o 
  -2  15  14        7.95       12.36      8.10 o 
  -1  15  14       22.79       19.87      8.83 o 
  -9   1  15        6.50       10.96      2.93 o 
  -8   1  15       76.37       67.44      5.48 o 
  -7   1  15       38.40       38.35      3.96 o 
  -6   1  15        0.05        0.35      2.05 o 
  -5   1  15        7.73        4.03      2.81 o 
  -4   1  15      338.82      311.51     18.25 o 
  -3   1  15      548.60      481.05     16.72 o 
  -2   1  15      240.34      236.53     10.63 o 
  -1   1  15      587.67      538.48     12.40 o 
   0   1  15      515.23      485.20     11.55 o 
   1   1  15      169.91      165.83      6.23 o 
   2   1  15      287.72      277.93      9.76 o 
   3   1  15      221.97      238.11     11.34 o 
   4   1  15        3.21        5.81      4.86 o 
  -9   2  15        9.02       11.51      3.06 o 
  -8   2  15       70.42       57.34      5.00 o 
  -7   2  15        2.30        5.03      2.41 o 
  -6   2  15       23.17       27.82      3.87 o 
  -5   2  15      487.35      438.45     16.60 o 
  -4   2  15     1052.59     1001.06     28.78 o 
  -3   2  15      734.72      758.04     22.99 o 
  -2   2  15       53.54       41.73      4.43 o 
  -1   2  15     1046.04     1018.78     19.63 o 
   0   2  15        2.40        5.97      2.09 o 
   1   2  15      147.33      143.89      7.07 o 
   2   2  15      805.78      836.10     24.99 o 
   3   2  15       43.91       51.78      6.23 o 
   4   2  15        0.49        5.20      3.48 o 
  -9   3  15        0.17        2.05      4.36 o 
  -8   3  15       28.56       40.11      4.31 o 
  -7   3  15       15.04       14.31      3.12 o 
  -6   3  15      745.79      659.95     19.68 o 
  -5   3  15      186.99      185.74      8.01 o 
  -4   3  15       19.09       45.45      5.68 o 
  -3   3  15       51.79       59.98     10.60 o 
  -2   3  15      369.70      318.74     29.06 o 
  -1   3  15      152.47      165.13      7.20 o 
   0   3  15        2.15        0.89      2.31 o 
   1   3  15      606.62      559.55     18.97 o 
   2   3  15       19.47       18.10      4.22 o 
   3   3  15        3.47        9.70      3.56 o 
   4   3  15       23.03       26.51      5.74 o 
   5   3  15       44.22       42.62      6.42 o 
  -9   4  15       26.10       32.86      4.97 o 
  -8   4  15       57.43       65.31      6.20 o 
  -7   4  15       47.48       51.65      5.95 o 
  -6   4  15       87.81       83.46      6.49 o 
  -5   4  15      352.04      308.41     12.86 o 
  -4   4  15       28.33       19.81      5.15 o 
  -3   4  15       27.87       39.79      5.19 o 
  -2   4  15      614.14      594.16     15.69 o 
  -1   4  15      173.35      156.77     13.98 o 
   0   4  15      552.59      572.75     19.46 o 
   1   4  15      363.32      354.15     23.70 o 
   2   4  15       15.26        8.74      3.64 o 
   3   4  15       20.33       15.95      4.08 o 
   4   4  15       36.03       25.13      5.24 o 
   5   4  15        7.13       11.33      4.21 o 
  -9   5  15       17.52       19.10      6.22 o 
  -8   5  15        0.42        0.83      2.51 o 
  -7   5  15       30.91       25.06      4.05 o 
  -6   5  15        0.05        1.24      3.35 o 
  -5   5  15       50.52       53.22      5.22 o 
  -4   5  15      786.01      691.17     45.26 o 
  -3   5  15       32.59       30.15      4.00 o 
  -2   5  15      101.83       96.00      8.43 o 
  -1   5  15       89.33       80.92     18.80 o 
   0   5  15        8.69       13.95      3.80 o 
   1   5  15      164.01      151.07     31.13 o 
   2   5  15        8.85        9.53      4.03 o 
   3   5  15       43.27       40.35     10.38 o 
   4   5  15        0.76        5.32      4.64 o 
   5   5  15        2.69        7.42      3.99 o 
  -8   6  15        2.69        1.78      2.70 o 
  -7   6  15        3.46        7.90      2.76 o 
  -6   6  15        0.32        2.24      2.33 o 
  -5   6  15        0.60        4.07      2.49 o 
  -4   6  15       22.22       22.30      6.99 o 
  -3   6  15        2.47        3.66      3.10 o 
  -2   6  15       85.38       97.96      8.44 o 
  -1   6  15        1.78        2.90      3.42 o 
   0   6  15       26.42       29.82      5.18 o 
   1   6  15       25.78       25.75      4.89 o 
   2   6  15        5.72       -0.65      2.94 o 
   3   6  15       24.96       33.21      7.98 o 
   4   6  15       29.51       25.42      7.73 o 
   5   6  15        0.01        7.24      4.37 o 
  -8   7  15        0.08        5.63      2.65 o 
  -7   7  15       21.39       30.71      4.26 o 
  -6   7  15        3.21        4.67      3.34 o 
  -5   7  15        0.61       -3.75      3.75 o 
  -4   7  15      172.72      171.47     12.51 o 
  -3   7  15       46.76       40.29      6.05 o 
  -2   7  15       31.83       29.00      5.41 o 
  -1   7  15       40.78       28.76      4.93 o 
   0   7  15        2.42        2.34      3.53 o 
   1   7  15        5.82        4.05      3.07 o 
   2   7  15        8.67        7.63      6.03 o 
   3   7  15        3.54       12.49      4.20 o 
   4   7  15        2.69        5.87      5.74 o 
  -8   8  15      126.86      157.54     12.25 o 
  -7   8  15        0.13        0.17      2.30 o 
  -6   8  15       15.80        8.83      6.11 o 
  -5   8  15        0.25       -2.58      4.71 o 
  -4   8  15       14.85       15.30      4.73 o 
  -3   8  15      159.74      157.69     11.48 o 
  -2   8  15      213.28      212.98     11.63 o 
  -1   8  15       82.63       73.75      8.04 o 
   0   8  15       17.50       22.46      4.83 o 
   1   8  15       89.80       94.11      9.08 o 
   2   8  15       32.25       39.18      6.15 o 
   3   8  15       18.59       19.75      4.90 o 
   4   8  15        5.01        2.37      4.21 o 
  -8   9  15       24.77       30.03      8.98 o 
  -7   9  15        0.50        5.89      5.74 o 
  -6   9  15      113.74      117.09     14.87 o 
  -5   9  15       10.61       12.24      4.46 o 
  -4   9  15       65.83       66.42     12.66 o 
  -3   9  15        1.95        4.27      3.43 o 
  -2   9  15      160.95      173.74     11.73 o 
  -1   9  15       29.89       37.27      8.28 o 
   0   9  15        1.38        4.70      3.71 o 
   1   9  15        2.44        6.15      3.58 o 
   2   9  15       58.16       80.38      9.97 o 
   3   9  15       27.78       28.48      8.76 o 
  -7  10  15       57.48       67.12     11.77 o 
  -6  10  15       29.56       46.19     12.18 o 
  -5  10  15       29.40       56.98      7.57 o 
  -4  10  15        3.39        3.48      3.59 o 
  -3  10  15        0.59       -1.63      3.18 o 
  -2  10  15        0.51        2.79      3.41 o 
  -1  10  15      174.18      153.17     11.52 o 
   0  10  15      106.71      110.99     10.25 o 
   1  10  15       32.69       40.85      6.69 o 
   2  10  15        4.31        8.02      4.27 o 
  -7  11  15        0.16        3.09      7.21 o 
  -6  11  15       13.37       20.01      5.72 o 
  -5  11  15       14.63       13.91      4.91 o 
  -4  11  15        7.24        8.40      4.21 o 
  -3  11  15        0.37        7.55      3.76 o 
  -2  11  15        5.29       13.56      4.38 o 
  -1  11  15        0.07        3.31      3.78 o 
   0  11  15       38.18       42.36      8.35 o 
   1  11  15        4.16        3.23      3.56 o 
   2  11  15        7.54        0.86      4.09 o 
  -6  12  15        0.30        1.47      6.70 o 
  -5  12  15        0.57       -0.23      3.69 o 
  -4  12  15       30.97       43.16      6.82 o 
  -3  12  15        7.91       10.77      4.25 o 
  -2  12  15        2.93        8.71      4.55 o 
  -1  12  15        0.67       -0.10      3.93 o 
   0  12  15        0.05        5.78      3.92 o 
   1  12  15       16.51       13.87      5.57 o 
  -5  13  15       10.93        3.24      6.55 o 
  -4  13  15        1.44       19.98      9.38 o 
  -3  13  15        0.20        7.23      4.43 o 
  -2  13  15       16.15       33.82     10.16 o 
  -1  13  15        5.17       16.30      7.91 o 
   0  13  15        3.63       -0.69      4.34 o 
  -3  14  15        0.12        3.01      4.58 o 
  -2  14  15       82.18       86.84     13.69 o 
  -1  14  15        1.09        5.37      6.70 o 
  -9   0  16        0.53       -1.40      5.37 o 
  -8   0  16       58.58       49.72      6.84 o 
  -7   0  16       37.14       51.05      6.62 o 
  -6   0  16      139.33      120.69     13.98 o 
  -5   0  16       33.02       29.58      6.92 o 
  -4   0  16       94.52      116.06     12.66 o 
  -3   0  16      154.35      145.42     13.39 o 
  -2   0  16      720.76      746.17     32.31 o 
  -1   0  16     1086.73     1058.75     29.19 o 
   0   0  16      233.60      228.27     10.59 o 
   1   0  16      770.15      734.93     22.32 o 
   2   0  16      105.66      111.81      8.55 o 
  -9   1  16        3.75        2.61      3.62 o 
  -8   1  16        2.96        6.69      2.38 o 
  -7   1  16       39.21       29.70      4.28 o 
  -6   1  16       87.19       75.82      7.94 o 
  -5   1  16      200.00      165.83     14.31 o 
  -4   1  16      113.18      139.82      9.66 o 
  -3   1  16       36.99       40.93      5.28 o 
  -2   1  16      192.85      203.48      8.37 o 
  -1   1  16      354.64      338.62      9.49 o 
   0   1  16        0.14        0.34      2.35 o 
   1   1  16        1.10        2.15      2.07 o 
   2   1  16       44.42       48.19      6.11 o 
   3   1  16      148.36      165.96     10.16 o 
  -8   2  16        0.77        1.59      2.58 o 
  -7   2  16       15.88       23.34      5.00 o 
  -6   2  16       81.46       83.17      6.90 o 
  -5   2  16        6.59        5.06      3.09 o 
  -4   2  16       21.12       12.24      3.38 o 
  -3   2  16      240.04      242.56     11.29 o 
  -2   2  16        0.24        4.86      2.76 o 
  -1   2  16       14.20       14.83      3.62 o 
   0   2  16      399.18      410.28     12.47 o 
   1   2  16       45.78       52.85      6.85 o 
   2   2  16       35.62       36.91     11.19 o 
   3   2  16      169.33      145.06     10.14 o 
   4   2  16        1.32        3.72      5.63 o 
  -8   3  16        4.05        4.09      2.89 o 
  -7   3  16        2.95        2.28      2.54 o 
  -6   3  16       16.70       13.80      2.99 o 
  -5   3  16       23.97       27.52      4.81 o 
  -4   3  16       38.17       37.86      5.32 o 
  -3   3  16      104.42      105.66     16.34 o 
  -2   3  16       35.85       24.64      3.67 o 
  -1   3  16      132.24      134.49      7.49 o 
   0   3  16      309.19      283.46     10.01 o 
   1   3  16        5.48        7.52      3.97 o 
   2   3  16       54.54       64.53      7.28 o 
   3   3  16      130.36      130.82     12.00 o 
   4   3  16       14.53       18.75      4.75 o 
   5   3  16       16.99       22.52      7.43 o 
  -8   4  16        0.39        1.64      3.26 o 
  -7   4  16       29.03       35.37      4.57 o 
  -6   4  16       95.76      102.51      7.28 o 
  -5   4  16        0.08        3.31      2.81 o 
  -4   4  16       15.16       23.88      4.46 o 
  -3   4  16       15.12       14.44      3.06 o 
  -2   4  16      102.73       71.15     10.63 o 
  -1   4  16      119.12      109.87      6.88 o 
   0   4  16       17.36       12.70      4.11 o 
   1   4  16       70.99       60.67      6.91 o 
   2   4  16       10.97       18.96      4.55 o 
   3   4  16        6.88       12.79      4.18 o 
   4   4  16       41.53       50.89      8.35 o 
   5   4  16        4.74       11.28      4.79 o 
  -8   5  16        4.63       12.92      3.25 o 
  -7   5  16        1.16        2.03      2.64 o 
  -6   5  16       14.59       28.07      4.08 o 
  -5   5  16       55.14       66.23      7.29 o 
  -4   5  16      184.16      183.79     18.14 o 
  -3   5  16       20.41       37.09      5.64 o 
  -2   5  16       60.80       78.66     11.04 o 
  -1   5  16      156.66      139.59     10.17 o 
   0   5  16      178.15      173.41     10.53 o 
   1   5  16      102.89      100.62      8.94 o 
   2   5  16       26.99       35.15      5.51 o 
   3   5  16        0.66        8.20      3.72 o 
   4   5  16        1.29        5.98      3.80 o 
  -8   6  16       91.26      104.64      8.02 o 
  -7   6  16       15.37       23.07      6.77 o 
  -6   6  16      132.15      142.97      8.33 o 
  -5   6  16        0.43        4.16      2.46 o 
  -4   6  16       11.63       16.53      4.60 o 
  -3   6  16       72.49       78.14      8.12 o 
  -2   6  16       52.72       43.69      6.00 o 
  -1   6  16       84.13       76.03      7.93 o 
   0   6  16      128.89      102.89      9.18 o 
   1   6  16        2.23        5.35      4.34 o 
   2   6  16       96.98      102.89     19.39 o 
   3   6  16      145.73      123.84     10.59 o 
   4   6  16       11.31       12.79      5.00 o 
  -8   7  16        2.33        6.42      4.05 o 
  -7   7  16       11.58       11.78      5.62 o 
  -6   7  16       22.43       24.87      7.65 o 
  -5   7  16       21.61       30.17      8.24 o 
  -4   7  16       59.12       49.48      6.89 o 
  -3   7  16       55.88       66.07      7.56 o 
  -2   7  16      177.42      130.73     10.22 o 
  -1   7  16       37.61       42.05     11.22 o 
   0   7  16      146.40      164.74     14.31 o 
   1   7  16       10.96        6.98      6.66 o 
   2   7  16        0.06        4.23      3.61 o 
   3   7  16        1.54        6.85      3.92 o 
  -8   8  16        0.09        5.37      4.93 o 
  -7   8  16        1.29       -1.18      4.93 o 
  -6   8  16       29.57       30.10      8.83 o 
  -5   8  16        7.05        5.36      3.83 o 
  -4   8  16        9.17        9.51      4.00 o 
  -3   8  16      128.49      129.35     10.50 o 
  -2   8  16        0.20        3.11      3.16 o 
  -1   8  16       12.37       13.29      4.08 o 
   0   8  16        0.07        4.75      3.43 o 
   1   8  16       46.36       35.81      6.15 o 
   2   8  16        5.16       -1.03      3.07 o 
   3   8  16        1.06        3.03      3.98 o 
  -7   9  16       23.55       22.08      7.95 o 
  -6   9  16        3.76       15.10      9.64 o 
  -5   9  16        5.05       23.87      5.42 o 
  -4   9  16       31.86       29.88      5.77 o 
  -3   9  16        0.02       -2.72      2.72 o 
  -2   9  16       74.09       83.48      8.75 o 
  -1   9  16        4.45        9.68      4.24 o 
   0   9  16        0.71        4.84      3.96 o 
   1   9  16        6.88        9.02      4.13 o 
   2   9  16       28.18       28.88     10.41 o 
  -7  10  16        0.33        0.81      5.52 o 
  -6  10  16       82.84       98.05     10.11 o 
  -5  10  16        8.74        8.51      9.60 o 
  -4  10  16        0.85        6.87      4.14 o 
  -3  10  16        2.07       11.45      4.05 o 
  -2  10  16        3.37        5.20      3.66 o 
  -1  10  16       35.30       49.35     10.67 o 
   0  10  16       37.18       40.36      6.77 o 
   1  10  16       30.26       28.41      6.04 o 
  -6  11  16        0.27        7.76      4.96 o 
  -5  11  16        7.49        4.01      4.17 o 
  -4  11  16      127.69      143.04     13.54 o 
  -3  11  16       43.30       54.97      8.61 o 
  -2  11  16        3.11       14.82      4.84 o 
  -1  11  16       11.79       18.02      5.10 o 
   0  11  16       43.23       44.95      7.57 o 
   1  11  16        0.59       -1.80      4.53 o 
  -5  12  16       10.03        2.67      4.47 o 
  -4  12  16       17.11       28.22      5.94 o 
  -3  12  16        6.83       18.97      5.19 o 
  -2  12  16       12.70       12.53      4.94 o 
  -1  12  16        0.90        0.38      5.11 o 
  -4  13  16        5.53       11.85      6.84 o 
  -3  13  16        5.93       19.06      7.58 o 
  -2  13  16        4.26       10.08      6.99 o 
  -8   1  17        1.49        4.62      3.01 o 
  -7   1  17       29.53       31.32      5.81 o 
  -6   1  17       18.18       22.79      4.63 o 
  -5   1  17       28.40       28.80      9.75 o 
  -4   1  17        0.93        7.94      3.02 o 
  -3   1  17       10.38        4.02      2.81 o 
  -2   1  17      112.96       98.55      6.72 o 
  -1   1  17       85.93       81.27      5.38 o 
   0   1  17        0.69        4.10      2.16 o 
   1   1  17       10.81       11.64      3.19 o 
   2   1  17        6.64       10.50      6.37 o 
   3   1  17       90.97       71.53     10.30 o 
  -8   2  17       36.01       38.93      5.20 o 
  -7   2  17        5.48        9.15      5.03 o 
  -6   2  17       16.27       16.18      4.31 o 
  -5   2  17       77.65       99.59      8.95 o 
  -4   2  17       59.89       53.49      6.35 o 
  -3   2  17       19.74       25.22      4.59 o 
  -2   2  17      147.94      142.25      7.92 o 
  -1   2  17        2.82        2.55      1.98 o 
   0   2  17        2.03        6.37      2.58 o 
   1   2  17      365.30      327.03     14.00 o 
   2   2  17       12.97       10.84      3.81 o 
   3   2  17       30.78       31.75      6.29 o 
  -8   3  17       18.42       24.16      4.37 o 
  -7   3  17       11.80       22.40      3.83 o 
  -6   3  17        0.57        2.96      2.77 o 
  -5   3  17       83.32       93.01     19.06 o 
  -4   3  17      137.98      150.41      9.72 o 
  -3   3  17      282.80      288.59     12.88 o 
  -2   3  17        3.86        3.08      2.46 o 
  -1   3  17       18.40       21.30      3.76 o 
   0   3  17      274.09      258.90     23.48 o 
   1   3  17      476.74      428.19     16.73 o 
   2   3  17        3.58       12.04      3.93 o 
   3   3  17      232.56      225.34     11.99 o 
   4   3  17        6.10       10.11      4.50 o 
  -8   4  17       19.46       23.46      5.17 o 
  -7   4  17       89.68       97.32      7.62 o 
  -6   4  17       28.14       30.23      5.25 o 
  -5   4  17       11.67       15.18      3.91 o 
  -4   4  17      105.86      108.18      8.93 o 
  -3   4  17      101.02       74.20      9.09 o 
  -2   4  17        9.39        7.48      3.64 o 
  -1   4  17        0.51       -0.46      3.39 o 
   0   4  17        7.48        5.40      3.54 o 
   1   4  17        0.10        5.91      3.43 o 
   2   4  17      123.79      122.41      9.99 o 
   3   4  17       61.30       54.04      7.18 o 
   4   4  17        0.02       -2.82      3.22 o 
  -8   5  17        3.08       -1.03      5.04 o 
  -7   5  17       37.89       41.20      4.98 o 
  -6   5  17       14.72       21.58      4.56 o 
  -5   5  17       70.41       61.60     17.92 o 
  -4   5  17        1.66        7.43      4.78 o 
  -3   5  17       21.18       28.15      5.15 o 
  -2   5  17      187.20      186.51     10.69 o 
  -1   5  17       91.05       90.72      8.60 o 
   0   5  17        6.05        8.71      3.77 o 
   1   5  17       80.02       97.68      9.17 o 
   2   5  17      107.65      110.30      9.90 o 
   3   5  17       65.63       61.94     15.53 o 
   4   5  17       30.63       22.70      9.09 o 
  -8   6  17       15.32       25.98      5.51 o 
  -7   6  17        0.00        2.39      2.59 o 
  -6   6  17       30.36       23.72      3.84 o 
  -5   6  17        0.03        1.84      4.71 o 
  -4   6  17      103.92      106.83      9.90 o 
  -3   6  17       11.51        9.98      4.15 o 
  -2   6  17       12.84        9.76      3.89 o 
  -1   6  17       99.31      103.16      9.25 o 
   0   6  17        0.07        2.36      3.41 o 
   1   6  17        3.78        2.11      3.15 o 
   2   6  17        3.82        9.91      4.11 o 
   3   6  17        8.82       15.33      4.64 o 
  -8   7  17       14.92       21.12      5.30 o 
  -7   7  17        0.26        2.72      5.96 o 
  -6   7  17       69.93       77.71     12.73 o 
  -5   7  17        0.07        3.37      3.62 o 
  -4   7  17       13.08       26.60      5.46 o 
  -3   7  17        3.84        5.89      3.85 o 
  -2   7  17       98.88       93.04      8.95 o 
  -1   7  17        0.11        4.54      8.35 o 
   0   7  17       19.44       21.40      7.18 o 
   1   7  17        6.36        8.98      4.45 o 
   2   7  17        7.46       14.93      4.50 o 
   3   7  17        1.73        1.32      5.81 o 
  -6   8  17      114.86      124.59     16.04 o 
  -5   8  17        1.02        8.00      4.71 o 
  -4   8  17       52.27       50.19     16.78 o 
  -3   8  17       12.55       26.75      6.77 o 
  -2   8  17       27.85       27.83      5.52 o 
  -1   8  17       37.98       43.28      6.50 o 
   0   8  17        8.74        7.76      3.90 o 
   1   8  17       17.48       24.88      5.63 o 
   2   8  17        7.33        7.40      4.42 o 
  -6   9  17       70.62       77.50      8.99 o 
  -5   9  17       49.46       61.38      7.95 o 
  -4   9  17        0.14        1.79      3.81 o 
  -3   9  17        0.50        0.56      3.59 o 
  -2   9  17       55.28       53.68      7.32 o 
  -1   9  17      123.17      131.23     14.42 o 
   0   9  17       53.18       71.76      8.31 o 
   1   9  17        0.07        3.00      3.90 o 
  -6  10  17        8.97        9.71      7.51 o 
  -5  10  17      111.45      124.51     11.21 o 
  -4  10  17        2.70        1.64      4.00 o 
  -3  10  17        2.27        9.98      8.24 o 
  -2  10  17       16.07       25.50     10.56 o 
  -1  10  17       23.39       30.30      5.85 o 
   0  10  17        0.37        2.94      4.49 o 
  -5  11  17        1.26        8.76      6.70 o 
  -4  11  17       12.51       17.72      5.64 o 
  -3  11  17       36.96       51.24     19.17 o 
  -2  11  17        6.04       10.82      5.07 o 
  -1  11  17        0.74        1.91      5.30 o 
  -8   0  18       28.11       36.06      9.49 o 
  -7   0  18        7.21        8.10      5.45 o 
  -6   0  18      127.22      127.91     15.09 o 
  -5   0  18       95.35       91.18     12.14 o 
  -4   0  18        8.09        2.28      4.34 o 
  -3   0  18       48.66       56.89      9.35 o 
  -2   0  18        0.95        3.89      3.16 o 
  -1   0  18       55.65       65.17      6.99 o 
   0   0  18      125.75      121.26     12.36 o 
   1   0  18       73.24       73.59     10.74 o 
  -8   1  18       21.04       38.42      9.86 o 
  -7   1  18        1.55        7.86      3.75 o 
  -6   1  18       26.84       22.49      4.80 o 
  -5   1  18       33.80       25.13      4.70 o 
  -4   1  18       28.92       29.80     10.71 o 
  -3   1  18      104.15       92.23     13.80 o 
  -2   1  18        5.75        9.12      2.60 o 
  -1   1  18       31.58       30.73      3.69 o 
   0   1  18       46.17       42.59      6.28 o 
   1   1  18      130.95      123.20     11.22 o 
   2   1  18        0.24        2.94      4.78 o 
  -8   2  18        2.63        3.06      3.86 o 
  -7   2  18        9.51       14.93      4.38 o 
  -6   2  18        3.26        6.05      3.39 o 
  -5   2  18       12.64       24.33      6.99 o 
  -4   2  18       28.63       32.64      6.66 o 
  -3   2  18        0.19        0.44      2.14 o 
  -2   2  18       19.37       16.06      3.51 o 
  -1   2  18       28.01       23.23      3.98 o 
   0   2  18        5.67        3.05      2.68 o 
   1   2  18       54.70       50.08      6.46 o 
   2   2  18       33.50       35.38      5.70 o 
   3   2  18        0.00        2.06      4.56 o 
  -8   3  18       58.32       77.85      8.94 o 
  -7   3  18        1.17       -0.66      3.12 o 
  -6   3  18       25.91       41.06      6.26 o 
  -5   3  18        0.81        5.47      3.33 o 
  -4   3  18       10.34       11.01      3.39 o 
  -3   3  18       28.95       33.29      4.41 o 
  -2   3  18        7.19        6.29      3.39 o 
  -1   3  18       60.97       60.84      5.71 o 
   0   3  18       30.03       38.26      5.80 o 
   1   3  18       13.74       17.84      5.52 o 
   2   3  18       40.68       40.23      6.13 o 
   3   3  18       12.46       18.68      4.88 o 
  -8   4  18        0.69        5.15      5.15 o 
  -7   4  18        0.33       -2.35      3.07 o 
  -6   4  18       30.43       61.39      7.39 o 
  -5   4  18       14.54       22.76      4.63 o 
  -4   4  18        5.18        5.90      6.62 o 
  -3   4  18        4.81        3.53      3.28 o 
  -2   4  18       98.28      100.95     13.47 o 
  -1   4  18        2.53        0.81      2.91 o 
   0   4  18      166.45      156.74     11.26 o 
   1   4  18       26.94       27.79      5.22 o 
   2   4  18       17.19       18.75      4.91 o 
   3   4  18       65.64       66.64      8.32 o 
  -7   5  18       18.22       25.28      4.36 o 
  -6   5  18        1.43        0.29      3.42 o 
  -5   5  18        0.01       -1.84      3.97 o 
  -4   5  18        5.05        9.07      3.59 o 
  -3   5  18       50.95       55.60      7.43 o 
  -2   5  18       76.22       67.78      7.96 o 
  -1   5  18       61.37       56.39      9.68 o 
   0   5  18        3.86        7.29      4.60 o 
   1   5  18        0.25       -2.88      5.37 o 
   2   5  18      110.32      106.80     10.04 o 
   3   5  18       32.16       31.78      6.27 o 
  -7   6  18      109.81      119.49     10.09 o 
  -6   6  18       49.89       60.79     11.41 o 
  -5   6  18       69.69       84.26     13.10 o 
  -4   6  18        7.22       12.46      7.91 o 
  -3   6  18       10.72       11.04      4.05 o 
  -2   6  18       47.30       59.10      8.06 o 
  -1   6  18        1.50        1.69      3.30 o 
   0   6  18       50.43       56.81      7.41 o 
   1   6  18       24.69       23.94      5.20 o 
   2   6  18       44.79       39.45     14.24 o 
  -6   7  18        1.09        4.64      6.77 o 
  -5   7  18        0.03        8.45      4.07 o 
  -4   7  18       36.55       41.99      6.79 o 
  -3   7  18       59.61       61.33     12.14 o 
  -2   7  18        0.56        1.62      3.31 o 
  -1   7  18        3.17        2.31      3.50 o 
   0   7  18      130.26      139.29     11.64 o 
   1   7  18       78.08       83.13      9.13 o 
  -6   8  18        0.13       -2.58      5.30 o 
  -5   8  18       26.15       31.03     12.44 o 
  -4   8  18      103.44      106.11     10.35 o 
  -3   8  18       24.76       19.52      5.04 o 
  -2   8  18       69.14       82.40     12.33 o 
  -1   8  18        3.24       10.37      3.93 o 
   0   8  18       20.80       39.32      8.21 o 
   1   8  18       17.49       21.34      7.95 o 
  -5   9  18       12.32       30.32      9.42 o 
  -4   9  18        8.10        8.98      5.12 o 
  -3   9  18       49.51       57.01      7.99 o 
  -2   9  18       15.97       18.76      5.54 o 
  -1   9  18       17.39       21.36      5.68 o 
   0   9  18       29.86       29.58      8.46 o 
  -4  10  18       74.76       99.50     14.42 o 
  -3  10  18        0.33       10.82      6.77 o 
  -2  10  18        3.50        8.02      6.40 o 
  -7   1  19        4.52       10.49      5.59 o 
  -6   1  19      101.93       92.48      9.41 o 
  -5   1  19       40.48       40.42      5.81 o 
  -4   1  19       98.52       96.81      8.89 o 
  -3   1  19        0.68        6.38      2.81 o 
  -2   1  19        7.01        4.44      2.52 o 
  -1   1  19        1.11        1.75      3.37 o 
   0   1  19       11.61       16.08      3.70 o 
   1   1  19       12.37       15.34      4.53 o 
  -7   2  19        8.99       10.45      4.51 o 
  -6   2  19       17.74       14.20      4.16 o 
  -5   2  19       24.69       40.23      5.93 o 
  -4   2  19      128.13      158.00     27.45 o 
  -3   2  19       92.78       88.69      6.99 o 
  -2   2  19       13.69       23.40      4.14 o 
  -1   2  19       10.27       12.67      3.26 o 
   0   2  19        8.87        8.82      3.71 o 
   1   2  19        0.27        0.57      3.41 o 
   2   2  19       61.53       69.55      7.73 o 
  -7   3  19        2.40       -2.06      4.49 o 
  -6   3  19        1.08        2.65      4.53 o 
  -5   3  19       36.43       50.81      6.88 o 
  -4   3  19       30.49       26.08      5.32 o 
  -3   3  19       62.64       69.92      8.05 o 
  -2   3  19        0.68        3.77      2.86 o 
  -1   3  19      107.25       87.25     17.66 o 
   0   3  19        6.44        8.07      3.85 o 
   1   3  19        5.84       12.27      4.10 o 
   2   3  19       52.92       68.24     18.25 o 
   3   3  19       40.98       51.74     11.19 o 
  -7   4  19        4.80        1.47      5.23 o 
  -6   4  19       70.12       82.62      8.90 o 
  -5   4  19       82.48       88.17      8.85 o 
  -4   4  19        9.54       22.09      5.22 o 
  -3   4  19        1.14        5.76      3.90 o 
  -2   4  19       43.42       60.71     24.03 o 
  -1   4  19       12.40       14.84      6.95 o 
   0   4  19        6.16        6.35      3.90 o 
   1   4  19        0.00        4.23      3.58 o 
   2   4  19        2.10       10.11      4.10 o 
  -7   5  19        0.72        4.93      5.59 o 
  -6   5  19        8.91       12.66      6.70 o 
  -5   5  19        7.62        1.77      4.64 o 
  -4   5  19       15.83       13.48      4.65 o 
  -3   5  19        0.10        8.28      4.12 o 
  -2   5  19       35.38       26.65      5.49 o 
  -1   5  19        4.38        4.58      3.53 o 
   0   5  19       11.80        8.93      5.19 o 
   1   5  19       40.69       39.12      7.51 o 
   2   5  19        3.82       14.50      7.43 o 
  -5   6  19        8.43       10.99      4.58 o 
  -4   6  19        0.49        0.74      3.59 o 
  -3   6  19        2.93        4.14      3.72 o 
  -2   6  19        0.00       -0.29      3.37 o 
  -1   6  19        3.58        3.85      6.26 o 
   0   6  19       17.10       22.91      5.38 o 
   1   6  19        2.36        2.53      3.95 o 
  -5   7  19        1.62        2.87      4.60 o 
  -4   7  19        1.88       10.82      6.40 o 
  -3   7  19        2.56       -2.26      3.22 o 
  -2   7  19       15.65       25.87      5.96 o 
  -1   7  19       44.39       58.39      7.93 o 
   0   7  19        5.80       12.89      5.24 o 
  -4   8  19       99.68      144.24     17.37 o 
  -3   8  19        2.91        4.40      4.24 o 
  -2   8  19       13.19       17.75      9.46 o 
  -1   8  19       27.09       32.68      9.05 o 
  -6   0  20        1.45       16.19      6.55 o 
  -5   0  20       29.41       28.33      7.80 o 
  -4   0  20       70.79       75.65     11.41 o 
  -3   0  20       54.46       61.52      8.65 o 
  -2   0  20       78.66       92.98      8.97 o 
  -1   0  20       54.52       49.77      6.53 o 
   0   0  20       12.08       16.85      6.33 o 
  -6   1  20       28.17       55.70     18.44 o 
  -5   1  20        0.34        0.55      3.30 o 
  -4   1  20        5.93       11.58      4.15 o 
  -3   1  20        0.03       -1.78      2.62 o 
  -2   1  20       46.38       33.04      4.14 o 
  -1   1  20       12.34        6.49      2.99 o 
   0   1  20        0.60        1.26      3.32 o 
   1   1  20       18.98       10.67      6.48 o 
  -6   2  20        1.82        5.45      3.90 o 
  -5   2  20        1.89        6.09      3.46 o 
  -4   2  20       29.77       48.77      6.94 o 
  -3   2  20        6.00       11.90     11.44 o 
  -2   2  20       13.54       11.08      6.32 o 
  -1   2  20        0.15        2.78      3.38 o 
   0   2  20       22.32       22.77      5.06 o 
   1   2  20        2.09        9.72      7.54 o 
   2   2  20        9.26       11.63      6.84 o 
  -6   3  20       18.97       34.29      8.76 o 
  -5   3  20        4.98        5.89      4.60 o 
  -4   3  20        0.10        1.60      3.33 o 
  -3   3  20        4.53       10.23      4.27 o 
  -2   3  20       41.25       45.25      5.46 o 
  -1   3  20        1.88        7.60      3.96 o 
   0   3  20        4.74        0.59      3.62 o 
   1   3  20        4.31        4.26      4.10 o 
   2   3  20        5.40       20.97      7.87 o 
  -6   4  20        6.43        6.70      5.89 o 
  -5   4  20        1.41        3.53      5.89 o 
  -4   4  20       40.01       52.27      7.44 o 
  -3   4  20       47.92       54.86      7.49 o 
  -2   4  20       39.36       36.98      6.24 o 
  -1   4  20        7.17       10.03      4.17 o 
   0   4  20        4.64        3.69      4.23 o 
   1   4  20        0.95        6.62      5.59 o 
  -4   5  20       38.49       33.97      6.63 o 
  -3   5  20        0.35        0.93      3.66 o 
  -2   5  20        3.87        3.23      7.14 o 
  -1   5  20       11.82       19.53      5.36 o 
   0   5  20       26.02       21.62      7.29 o 
  -3   6  20       27.91       25.94      6.12 o 
  -2   6  20       12.62       28.56      5.93 o 
  -1   6  20        6.59        1.99      5.67 o 
  -5   1  21       10.56        9.74      4.37 o 
  -4   1  21       77.34       98.96      9.86 o 
  -3   1  21       34.78       41.23      4.57 o 
  -2   1  21       11.47       14.43      3.80 o 
  -1   1  21       52.92       76.66      6.78 o 
   0   1  21       20.33       27.08      8.39 o 
  -5   2  21       23.49       38.27      8.24 o 
  -4   2  21       10.23       23.27      4.44 o 
  -3   2  21        7.93       12.31      3.75 o 
  -2   2  21       72.45       74.50      6.88 o 
  -1   2  21       61.77       72.32      8.46 o 
   0   2  21       20.14       20.23      5.39 o 
  -6   3  21       73.60      121.65     15.82 o 
  -4   3  21       17.11       15.45      7.29 o 
  -3   3  21        6.12        9.77      5.05 o 
  -2   3  21       64.00       84.88      9.36 o 
  -1   3  21       12.19       21.80      5.54 o 
   0   3  21        4.01        2.43      5.45 o 
  -3   4  21       41.01       32.38      9.27 o 
  -2   4  21        1.30        4.27      6.33 o 
  -1   4  21        0.32        1.84      6.48 o 
  -4   0  22        0.18        4.93      6.92 o 
  -3   0  22       98.06      100.23     13.98 o 
  -4   1  22        6.52       10.45      7.21 o 
  -3   1  22       14.59       12.72      5.09 o 
  -2   1  22        0.04        2.01      4.04 o 
  -3   2  22        7.62       13.54      7.73 o 
                                                 
